# Supplementary material for: S100P promotes trophoblast syncytialization during early placenta development by regulating YAP1
Source: Front Endocrinol (Lausanne). 2022 Sep 14;13:860261. doi: 10.3389/fendo.2022.860261 (PMC9515983; doi:10.3389/fendo.2022.860261)
Supplement: Supplementary file 4 [file Table_4.xls]

gene_id	siS100P-1	siS100P-2	siS100P-3	siNC-1	siNC-2	siNC-3
ENSG00000223972	0.043800651595006	0.0407383133837952	0	0	0	0
ENSG00000227232	6.4125321087907	6.90591305044913	7.96330627648962	8.39701467752421	6.21889745902673	7.23078257034097
ENSG00000278267	14.5282896577259	13.5125390936985	18.665479376263	13.5790984619266	10.6371733612083	21.2452912492899
ENSG00000243485	0	0	0	0	0.0544961793537378	0
ENSG00000284332	0	0	0	0	0	0
ENSG00000237613	0	0	0	0	0.0456444619525565	0
ENSG00000268020	0	0	0	0	0	0
ENSG00000240361	0	0	0	0	0	0
ENSG00000186092	0	0	0	0	0	0
ENSG00000238009	0.0203956335258549	0.113817993109315	0	0	0.0447991941386202	0.0369266110715363
ENSG00000239945	0	0	0	0	0	0
ENSG00000233750	0.0598065035550908	0.0370834069889216	0.0475660544740624	0.0519063125137351	0.0437885092761015	0
ENSG00000268903	0.402617910025618	0.280851551208813	0.400268873410874	0.436792192720438	0.442176946650328	0.455591234611074
ENSG00000269981	0.267584966610336	0.995506672125136	0.851276054718901	1.39342861480534	1.56734082028638	2.18010030928327
ENSG00000239906	0.235275945874103	0	0.187122600263288	0	0	0
ENSG00000241860	0.0368010317275232	0	0.0390254075125372	0.0425863574500637	0.0179630667054613	0.0444192261025163
ENSG00000222623	0	0	0	0	0	0
ENSG00000241599	0.166289125858502	0	0.132255141980398	0	0.121751858030999	0.150534521720508
ENSG00000279928	0	0.124001708282254	0.106036140149196	0.231423231932583	0.195230172351461	0.241383426057095
ENSG00000279457	14.1979012634392	17.1010516232348	14.9262755621614	12.3224173996458	14.3781362078597	12.7542717211199
ENSG00000273874	1.11756074290199	0	0.888832351250617	0	0	0
ENSG00000228463	0.120126908648512	0.103133716518801	0.0955408315303436	0.0481193733711961	0.101484555788241	0.0585554395651636
ENSG00000236679	0	0.550760834188712	0	0	0.43356311002727	0.178686432276032
ENSG00000236601	0	0	0.165590684616553	0	0.101626665059665	0
ENSG00000237094	0.24498430211907	0.193677716514352	0.253297162638796	0.308303193411154	0.161433072882494	0.277217425960155
ENSG00000269732	0	0	0	0	0	0
ENSG00000284733	0	0	0	0	0	0
ENSG00000233653	0	0	0	0	0	0
ENSG00000250575	0.0613350528792053	0.228187162940709	0.195127037562686	0.106465893625159	0.0898153335273064	0.111048065256291
ENSG00000278757	0	0	0	0	0	0
ENSG00000230021	0.0691484354115881	0.1286277956704	0.0659951955068702	0.0360085283534774	0.101256777288747	0.0625971578037054
ENSG00000235146	0	0	0	0	0	0
ENSG00000225972	0.204285297089611	0.570007852587779	0	0.354600113445087	0.1495715030112	0.369861701216517
ENSG00000225630	20.8183154482355	18.0764559228699	21.7678788858006	26.6602223223484	19.1864134897125	27.8735430347827
ENSG00000237973	6.64887078408313	7.14597012343357	7.75582551992114	5.0011715287051	5.15658177199208	6.06352663251654
ENSG00000278791	0	0	0	0	0	0
ENSG00000229344	0	0	0.0886225804766012	0	0	0.10087137305905
ENSG00000240409	0	0	0	0	0	0
ENSG00000248527	41.9585801387931	41.723570390302	38.6961843610548	32.7356827196266	32.681702860597	38.1853692938779
ENSG00000198744	0.277857881233402	0.258431348156799	0	0	0.101719559634673	0
ENSG00000268663	0	0	0	0	0	0
ENSG00000284662	0	0	0	0	0	0
ENSG00000229376	0.0309548393145969	0	0	0	0.0453283903219278	0
ENSG00000228327	0.378080251330027	0.0879116588568217	0.676573879310171	0.338391712737242	0.173011813184597	0.588259515460972
ENSG00000223181	0	0	0	0	0	0
ENSG00000229905	0.666615179976626	0.465006406058452	0.397635525559487	0.144639519957864	0.244037715439326	0
ENSG00000237491	0.151519926715731	0.16654933086306	0.208151422478847	0.1673697109681	0.181535396803153	0.174573114005403
ENSG00000285268	0	0	0	0	0	0
ENSG00000230092	0	0.0810561625239503	0.0693126145470665	0.075637180161452	0	0.0788925188374681
ENSG00000177757	0.078062794573534	0	0.0310429377940637	0.0677510232160104	0	0.106000425926459
ENSG00000228794	0.810497062539691	0.880713294515775	0.938201497687558	0.884515721203784	0.75793424355876	0.864468732283674
ENSG00000225880	0.980941699920046	1.55637679415767	1.0096379631518	0.951523766829868	1.60542351295848	0.835769493409533
ENSG00000230368	0.192780645655341	0.215162781494322	0.030664941595658	0.0334630244042548	0.0282296291832402	0
ENSG00000234711	0	0	0	0	0	0
ENSG00000283040	0	0	0	0	0	0
ENSG00000272438	0	0	0	0	0	0
ENSG00000230699	0	0.0464547970561187	0	0.0216745386463313	0.0182847844627559	0
ENSG00000241180	0	0	0	0	0	0
ENSG00000223764	0.0183030179473351	0.0170233559058007	0.0582279382322177	0.0158852651976845	0.0268018300193479	0.0828447452146823
ENSG00000187634	0.054724529897265	0.135729186213893	0.0580322610514085	0.158318821653351	0.133558807297567	0.148619416187338
ENSG00000188976	13.6375096108018	13.8580136235567	13.4106331934856	14.3128103562276	16.1627954476165	13.8110192067187
ENSG00000187961	2.820400720231	3.0812324331932	3.34693159893605	2.79752855331759	4.14641283575908	2.97872124732313
ENSG00000187583	0.751089182663392	0.474034063076883	0.682703563826807	0.884685351863704	0.746326426603008	0.898478018980611
ENSG00000187642	0.1775563797134	0.0825712309823419	0.0353040887178984	0.0385254796149452	0.113751224836789	0.0401835726788973
ENSG00000272512	0.0728611030846935	0.0677669930209824	0	0	0.05334669139038	0
ENSG00000188290	1.42743894531667	1.77018538835847	1.24341126776026	0.943908709850249	0.895823599430227	0.861466788879974
ENSG00000187608	143.831611531747	178.542693447973	109.512457815087	114.248312852584	143.624883382449	93.6508693964449
ENSG00000231702	205.282846072802	238.663028148442	173.079899670802	194.440597271149	283.261231884483	148.309738789106
ENSG00000224969	10.971551751972	8.55374841208158	13.0890471088626	16.5239135666513	19.8463283485944	18.4035643942894
ENSG00000188157	9.77652692284738	8.50825998963986	10.5285075464369	12.9973895457954	14.8799036687784	13.3201782669571
ENSG00000242590	0	0	0	0	0	0
ENSG00000217801	2.06524813474103	2.11619681799056	1.89311874352043	1.88357830872812	1.71714423816266	1.55270361349025
ENSG00000273443	0.275008916226787	0.255781569556881	0.0729078406333438	0.477362758268657	0.134235462292319	0.165969303802828
ENSG00000237330	1.63814897539997	2.30400650404566	2.28797223539591	1.80320310054725	1.78447767945854	1.73613315902264
ENSG00000131591	0.925584949356979	0.927953308894879	0.917794620209432	1.09543502302793	0.915315138958763	0.805247778478985
ENSG00000285812	0.208203097307768	0.258195337793186	0.331181369233107	0	0.152439997589497	0.18847746966102
ENSG00000223823	0	0	0	0	0	0
ENSG00000207730	0	0	0	0	0	0
ENSG00000207607	0	0	0	0	0	0
ENSG00000198976	0	0	0	0	0	0
ENSG00000272141	0	0	0	0	0	0
ENSG00000205231	0.0860635679698022	0.0400232014274545	0	0	0.0315065680182142	0
ENSG00000162571	0.0192731753784771	0	0.0153285822685879	0	0.0141112348770394	0
ENSG00000186891	0	0.0515919516210837	0.0441172261934613	0	0.0406135760001214	0
ENSG00000186827	0	0	0	0.0383240099365405	0.0323303887973076	0
ENSG00000078808	31.2594246787171	32.301009863526	28.8661943388107	34.87566288829	41.9815350762266	30.2846750969765
ENSG00000176022	0.512744488575771	0.702793772792887	0.600971873856951	0.374747847163557	0.49396838707534	0.659604212893945
ENSG00000184163	0.720122752951338	0.590978041144521	0.505356186329782	0.588232964109575	0.744355841072459	0.997018498931481
ENSG00000260179	0.0975534409721892	0.317565350478943	0.23276225886409	0.0423335180364481	0.249989854840285	0.397399542898877
ENSG00000160087	6.85430931024353	7.27510022381771	6.70849612476166	6.31281517751582	5.47904032083132	8.01529239346847
ENSG00000230415	0.296273413322945	0.275559351738342	0.117817933499107	0.128568462184768	0.216922413723845	0
ENSG00000162572	0.0566415879632313	0.0702419614617487	0.195211875405105	0.196637876573772	0.124413762007825	0.0341834913919365
ENSG00000131584	2.81236082968002	2.14233397473904	2.73077066117002	2.71788971047626	2.69707524399035	3.14724638435551
ENSG00000278073	0	0	0	0	0	0
ENSG00000169972	8.82374597007228	10.2230415988423	8.59621227774402	6.65120968111584	7.75704616098743	8.04304316594825
ENSG00000127054	9.74425955781892	9.70788556336725	9.52932085778764	9.62855782493228	9.26666425736104	9.72493299359225
ENSG00000283712	0	0	0	0	0	0
ENSG00000240731	9.25317133242166	6.77511924267547	10.3344030891523	11.2773859913261	7.78391801162949	12.475645984039
ENSG00000224051	3.15155627341062	3.4289674262088	3.14499209104483	2.37398949189058	2.15509362789377	3.17594859870897
ENSG00000169962	0.0221363619333922	0.0205886902769836	0.0176057675167614	0.0192122403439517	0.0486227198836292	0.020039113436141
ENSG00000107404	47.700563308469	46.9229746883272	46.2416545528454	48.4204874363401	53.8608001970776	47.6004445435061
ENSG00000284372	0	0	0	0	0	0
ENSG00000162576	29.4367104129822	34.2867119899487	29.4193201538733	22.1612343676578	26.1765822475879	24.8054458897602
ENSG00000175756	23.5859554271898	28.2893292064416	22.4162560388502	18.5734822752364	20.4026642669513	17.6004529862302
ENSG00000223663	0.207068475524075	0.385182418097464	0.16468828306551	0.35943117766096	0.15160926190781	0
ENSG00000221978	15.6093053485972	11.855830482525	16.9851320844826	16.772947731032	14.1091563024422	18.248058433071
ENSG00000224870	3.88247241058862	3.69500535887397	3.56659381499852	3.39573494776325	3.74609974274387	3.62361931275018
ENSG00000242485	14.0921683922032	17.7970027087737	12.8121931607101	11.3790006275029	11.3356744262032	11.4986129177342
ENSG00000264293	0	0	0	0	0	0
ENSG00000272455	0.548874219100912	0.23204521904427	0.714334076119997	0.43306382863287	0.146134206487633	0.677553608925858
ENSG00000235098	1.52333166316898	1.76435108380423	1.66874576081999	1.54661441310467	1.43099876708446	1.5091028868093
ENSG00000225905	0	0.520670156323276	0	0	0.102468874991098	0
ENSG00000205116	0	0	0	0	0	0
ENSG00000225285	1.42879681348692	1.74418384035086	1.34943760025358	1.55007335136983	1.24226954557363	1.69762609277522
ENSG00000179403	14.058539051282	16.0759095215122	13.6513418101655	14.6365484930471	19.3011910472127	13.9625895688466
ENSG00000215915	0.191132119007383	0.302207382609416	0.136812223079823	0.0995306153432386	0.293876403803695	0.173023834070101
ENSG00000160072	10.2387301595212	9.17325316320255	10.5822190634446	10.5862120303657	9.87218648799619	10.7194414061765
ENSG00000284740	0.460570487983851	0.107092384425583	0.366306665969951	0.199865518487231	0.168607876121716	0.104233752161018
ENSG00000197785	8.93902936355753	9.21224812263078	8.19266521739246	7.58629333612822	7.74145839827665	7.66622435248781
ENSG00000205090	0.110136421039616	0.0512180968991918	0.0437975361485811	0.047793928333903	0	0.199403699786296
ENSG00000160075	19.5335093604126	21.5768344326282	17.4906804577075	17.2675149538953	17.3229071051377	16.42121861843
ENSG00000215014	0.226461861907768	0.330987956973066	0.231573179636176	0.084234509707262	0.118434651171065	0.117146490295908
ENSG00000274481	0.759941305173354	0	0	0	0	0.17198569106568
ENSG00000228594	0.145792096915751	0.135598990351817	0.115953189227898	0.221433739906716	0.293547525334211	0.197969140795028
ENSG00000272106	0.969503137120078	0.728312290548861	0.97867507174013	0.744347048733111	0.900951801258827	0.742627125308139
ENSG00000197530	4.44678783567846	4.55512149564273	4.50184917587914	5.28126451611177	5.72462876769591	5.68119723196316
ENSG00000189409	0.434634270446705	0.217671278506904	0.611585480578955	0.116067964981586	0.734367784252085	0.0907975491767781
ENSG00000248333	11.0025905708871	11.1654863876742	11.1073464811674	10.1921100267557	8.88526769206785	10.6899363024769
ENSG00000272004	0.189985326293338	0	0	0	0	0
ENSG00000189339	5.8749482675105	5.38842444090127	6.60202859971215	7.2044436628256	6.36934076884811	8.44870744437005
ENSG00000269737	2.00534264146899	1.78742429420599	3.58855678261931	3.40837184358103	3.02826790153737	4.00890230961234
ENSG00000215914	0.224171476452317	0.0694994825180773	0.0594302850393727	0.38911870855921	0.164131560826449	0.135288645872708
ENSG00000008128	0.59812440526301	0.36084734509705	0.591420462606239	0.659415909750467	0.603631260397465	0.70243039107872
ENSG00000268575	0.254361137781985	0.403573191160791	0.476003936877669	0.298676764189423	0.339605940682252	0.433435094632941
ENSG00000227775	0.165264510005079	0.102473321813533	0.0876268211454034	0.0956225025020458	0.0605008326786876	0.124672483556129
ENSG00000215790	0.601016720025601	0.513177042443866	0.705257874971318	0.829469110174544	0.714173384272847	0.68678326005743
ENSG00000008130	22.5390132162725	21.2550504456879	21.3224019343101	23.1969590191095	25.4728057013329	23.2319630085849
ENSG00000078369	26.7406493233821	27.3383476352245	25.995956939803	30.2180966240161	29.6194930021019	27.798591050853
ENSG00000231050	0.083878731255337	0.234042959340678	0.266845915607249	0.218396096360219	0.122826929625091	0.151863744870358
ENSG00000169885	0.130967911275029	0.0609056214742651	0.104163032977237	0.0852506950893401	0.311644889514073	0.0296399295244602
ENSG00000178821	2.2884054359047	2.39446209593963	2.00963098739475	1.98611657016169	1.95475128653031	2.02843851445094
ENSG00000142609	0.189584282618568	0.278057946896591	0.191377834984301	0.234154479056715	0.176179214254988	0.171622643166674
ENSG00000233542	0.0777831428017762	0	0	0	0	0.0352068968404668
ENSG00000187730	0	0	0.0326353131128736	0	0.0300435200432864	0
ENSG00000226969	0	0	0	0.245188182530803	0	0
ENSG00000067606	51.0342982311283	51.1317049285184	50.894847729285	56.3421315401294	52.718666138607	54.4336063603374
ENSG00000271806	1.93788655037056	1.06122529657191	2.5063547140127	2.3420847340365	1.56472609537169	2.68881347328614
ENSG00000182873	6.13562760808936	2.93485011989833	6.20439837343568	6.61838412430034	3.52968045168299	8.92659296188653
ENSG00000162585	0.967679016298059	0.997148218488113	1.0630812731704	0.767347368981297	0.953168929596107	0.888603240757089
ENSG00000234396	0.233110829807777	0	0	0.404635712274761	0.341353368835376	0.422050775621302
ENSG00000157933	5.24959454231593	4.39431053725237	5.95459199525331	6.48708247011021	5.72878536993818	8.02222730036628
ENSG00000116151	0.113954328199233	0.0872835522706523	0.101294116416671	0.0872659712897408	0.0834339053579278	0.0788855599842585
ENSG00000272161	0	0	0	0.133784221299769	0	0
ENSG00000269896	0.0315721356532345	0	0.0251103447798263	0.0548031749902668	0.0693484824929368	0.0857427624756197
ENSG00000272420	0	0.124438334015642	0.212819013679725	0	0.0979588012678985	0.121116683849071
ENSG00000157916	25.6385047607246	28.9256699694149	23.7790376282919	23.2716371763097	22.7509531106356	23.0402197976585
ENSG00000157911	4.09152880061663	4.30913299802701	3.28602891958792	3.53364768631818	3.45092129671129	3.37707453557314
ENSG00000149527	0	0	0.0112124292523962	0.0122355293758995	0	0.00638106635991765
ENSG00000224387	0	0	0	0	0	0
ENSG00000229393	0	0	0	0	0	0
ENSG00000157881	9.98473890290425	10.8367343691899	11.219441686121	10.5384348576937	10.6988581037798	10.8707619103195
ENSG00000197921	0.058188461345586	0.216480777093062	0.0462791729594502	0.101004013936885	0	0.0526755562222605
ENSG00000272449	0.1489107717518	0.369332325125459	0.157911430137275	0.129240276487497	0.145370605147397	0.224671052992398
ENSG00000238164	0	0	0	0	0	0
ENSG00000157873	0.0122196704481967	0.0454613112853415	0	0.0212110053387317	0.0268406170381893	0.0221239030153633
ENSG00000225931	0	0	0	0	0	0
ENSG00000228037	0	0	0.0965504790495878	0	0.0888827461983488	0
ENSG00000157870	0.338152464479392	0.230640970314367	0.125507030316017	0.156524760844346	0.1320453257079	0.285707466617565
ENSG00000142606	0	0	0.0157233610523002	0.0171580700054074	0.043423984745187	0
ENSG00000237058	0	0	0	0	0	0
ENSG00000215912	0.0172439597271013	0.0240575131793345	0.00685734058146607	0	0.0315637616973941	0.00780511418496394
ENSG00000285945	0	0	0	0	0	0
ENSG00000283259	0	0	0	0	0	0
ENSG00000233234	0	0.349329359411292	0.298717956598231	0.325975063101085	0.183329815881932	0
ENSG00000231630	0	0	0.140887179219212	0	0	0
ENSG00000284745	0.137836996101576	0	0.0365420797370266	0	0.0336400236518539	0
ENSG00000169717	0	0	0	0	0	0
ENSG00000177133	0	0.012621602450158	0	0	0.00993582127145827	0
ENSG00000142611	0.101149144745097	0.144734255597184	0.142329660833006	0.141811000626242	0.187994242957458	0.0915660482790558
ENSG00000283572	0	0	0	0	0	0
ENSG00000226286	0	0	0	0	0	0
ENSG00000279839	0.0283877962335956	0	0	0	0.0415693680389737	0
ENSG00000272235	0	0	0	0	0	0
ENSG00000130762	10.6689584637855	9.24964027841165	10.9299377106511	11.5478653518184	12.4023625577937	11.179224499254
ENSG00000272088	0	0	0	0	0	0
ENSG00000162591	0.0647769261406467	0.0803306989298306	0.0601057251307421	0.0843302443396896	0.0553323190568496	0.0684131176280587
ENSG00000207776	0	0	0	0	0	0
ENSG00000238260	0	0.11363500598213	0	0.10603797604628	0	0.442406922355448
ENSG00000158109	22.8549042069534	25.3561405311873	21.8076895194166	25.2183257150065	24.6856179195104	24.5083172024002
ENSG00000116213	3.89764740948985	3.8017514797267	3.87093268595679	3.98127697070763	3.35131436047293	3.8450246555978
ENSG00000078900	0.191024725535221	0.261278181727357	0.160865118724051	0.282820199899867	0.172771341346073	0.183098769136907
ENSG00000227589	0.403151886033609	0.374965377829627	0.40079973398569	0.0874742985421567	0.295175592149424	0.091239093403544
ENSG00000235131	0	0	0	0	0	0
ENSG00000227372	1.02620668980218	1.01274665984981	1.3395246856287	1.29178105444278	1.05534174189368	1.14881690352088
ENSG00000276189	0	0	0	0	0	0
ENSG00000162592	0.0354698392146256	0.0329899527285343	0.0141051574994264	0	0.0259699412462853	0.0481640208351964
ENSG00000235169	0.85212582639214	1.51304836711374	1.04739061982234	0.672330490324017	0.907491932642876	0.420760100466496
ENSG00000130764	7.52200539000197	8.01343191875397	8.20418240246473	8.23715019947816	9.37610627334955	8.82016963038343
ENSG00000266075	0.511744986648723	0.713949229503885	0.610511109949919	0	0.374684169159369	0
ENSG00000272153	0.858690740308874	1.06487342705664	1.3658892629388	1.86315313844029	2.09569111563715	1.55467291358807
ENSG00000116198	2.38325929885498	2.16278754021498	2.7856701064335	2.67138688816033	1.85091886357079	2.69027896639053
ENSG00000169598	0.373097798405522	0.474859254972352	0.780886303424315	0.460155496051996	0.460077305386388	0.711051952726327
ENSG00000198912	7.30846013635267	7.52233699353991	6.7492921476004	7.19980458233285	6.27668563456753	6.63171807846699
ENSG00000236423	0.336588176503946	0.121743803160973	0.133849753682426	0.129833899804697	0.109528738425524	0.0338554509971812
ENSG00000233304	0	0	0.0155214688970318	0.0169377558040026	0.0142888030611624	0.0176667376544099
ENSG00000226374	0	0	0	0	0	0
ENSG00000284668	0	0	0	0	0	0
ENSG00000284703	0.126209890832195	0.205425292109692	0.125473531004862	0.0684613048586113	0.0693052926553867	0.0571262415829539
ENSG00000229280	0.204285297089611	0.760010470117039	0.649898923495075	0.53190017016763	0.1495715030112	0.184930850608259
ENSG00000235054	0	0	0.0287265208579097	0	0	0
ENSG00000284694	0.0223380748140316	0.0415526006589563	0.0532985889638818	0	0.0490657840565841	0
ENSG00000227169	0	0	0	0	0	0
ENSG00000232596	0.152445597828155	0.354468273424697	0.242489869147611	0.0661540833508386	0.167424069569207	0.10350192040061
ENSG00000196581	0.0612608871562558	0.0740711534358324	0.0194891091930808	0.0265842890369956	0.0358826918953108	0.0277284467659299
ENSG00000284739	0	0	0	0	0	0
ENSG00000284674	0.0480975509603388	0.0447347934942308	0	0	0	0
ENSG00000231510	0	0.472255949137314	0	0	0	0
ENSG00000284616	0	0	0	0	0.0908417944819042	0
ENSG00000284692	0.0984379928981028	0.122074220588747	0.104387909991437	0	0.0720733149224952	0.0297039190096167
ENSG00000284666	0	0	0	0	0	0
ENSG00000260972	0	0	0	0	0	0.0405387604161887
ENSG00000283356	0	0	0	0	0	0
ENSG00000236948	0	0.129097668896593	0.0551968948721845	0.0602334439276586	0	0.0628258232203399
ENSG00000264341	0	0	0	0	0	0
ENSG00000264101	0	0	0	0	0	0
ENSG00000131697	0.115431199995953	0.0858886291132494	0.0872158728499884	0.130238182472882	0.0929667487387909	0.104494989635106
ENSG00000069424	0.00797085488958835	0.0444814183265479	0	0	0.0116720367359275	0.0216470347470963
ENSG00000116254	0.0461036181096069	0.0857605343428327	0.0427789887962886	0.0600202820937386	0.0562594531043138	0.0208678290474031
ENSG00000285629	0	0	0	0	0	0
ENSG00000116251	13.4231409521222	13.5263033861411	11.6053180898447	11.2837361174134	12.0740813127059	10.1824932856486
ENSG00000226944	1.2062560399577	0.934933514826517	0.639583067566582	0	1.32477616952777	0.181995440281143
ENSG00000158286	1.66183064457043	1.26656870145245	1.8081698067355	1.56250218553115	1.63077230526835	2.13121220819431
ENSG00000116237	22.2874843065098	24.8175150091253	22.1820694486447	24.6091034331243	25.6558689222111	22.5718084160335
ENSG00000225077	0.870161799816817	1.22897367368799	0.999653687666089	0.559420026300137	0.991053928349019	0.816895564010017
ENSG00000173673	0	0.202814845684031	0	0	0.0798286931422759	0
ENSG00000158292	0.819143004106506	0.484827845219199	0.695910875697446	0.630149246185855	0.858735361237256	0.657270156938906
ENSG00000097021	2.34026541602851	2.348034287042	1.91991236298266	1.91917423183665	1.8753742186477	2.31872076218522
ENSG00000271746	0	0	0	0	0	0
ENSG00000069812	108.629301788142	103.96260107309	113.257658227343	129.996126145936	115.911912056511	140.489439670593
ENSG00000187017	0.251419016383589	0.264341961556818	0.347759493009448	0.370004203528576	0.344152152210465	0.376033156530256
ENSG00000265392	0	0	0	0	0	0
ENSG00000231868	0.649522483054148	0.402740591002192	0	0.187907752423892	0.792601127067897	0.195995089533539
ENSG00000215788	0.337120821814002	0.280545541268979	0.254011393399663	0.20019217238156	0.233838614093625	0.337305581356926
ENSG00000171680	0.851203220029703	0.851819476290259	0.83980983818717	0.729411377550165	0.741559097872627	1.01440589087371
ENSG00000162408	2.16739053168871	1.81233265950986	2.2956322731601	1.86299985558233	1.57926834195454	2.49029054936732
ENSG00000253022	2.05389541938744	0.636765529016979	2.17803963549701	2.37677913876707	2.50633329370119	2.47907302437017
ENSG00000229519	0.379023094849553	0.17626177985258	0.45217406397787	0.164477858106699	0.277509222544471	0
ENSG00000173662	0.105109447465194	0	0.0626977177230726	0.0912249254506032	0.0577184638175999	0.0475755715257761
ENSG00000204859	2.31205771283032	2.32306997794602	2.33547954252661	2.76829055919355	2.27356656409296	2.27633737231058
ENSG00000162413	13.4897565401733	12.9460586557308	13.7329170583605	15.82705528806	18.2781101587331	14.5543607567537
ENSG00000116273	30.5545539705668	31.2025488444547	31.0002316172125	34.7964727459187	33.4055213408225	33.2477635866173
ENSG00000041988	11.1042504071254	11.6123701913732	9.42529001154264	9.13530704834071	10.2481457122114	8.66686242796602
ENSG00000007923	4.05162490068815	3.87959702304285	4.61360471284601	4.02247541633754	3.82029689021012	4.91291015989313
ENSG00000228750	0.208393410925051	0.323039185195999	0.193365721752877	0.12057700384056	0.203439119269347	0.125766501693368
ENSG00000284744	0.076995066380279	0.358059643976113	0.306183383409534	0.0668243374881318	0.0563734540224583	0.139400762768535
ENSG00000237436	0	0.340631198654866	0.145639999722993	0	0	0
ENSG00000171735	2.12083689273935	2.66295306154634	1.55423849001703	1.58430227103453	1.97429017111325	1.66620244907646
ENSG00000227950	0.797141229202818	0.49427254350269	0.211330768828818	0.461228119585917	0.583642648113633	0.481078856127777
ENSG00000237365	0	0	0	0	0	0
ENSG00000207056	0.921140975967701	2.99858676391632	0	0	1.0116472567303	0.416935008644074
ENSG00000237402	0	0	0	0	0	0
ENSG00000237728	0	0	0	0	0	0
ENSG00000225126	0	0	0	0	0	0
ENSG00000270171	0	0	0	0	0	0
ENSG00000270035	0	0	0	0	0	0
ENSG00000269978	0	0.264722748018295	0	0	0	0
ENSG00000049245	37.3913149429498	36.1599764108294	40.8631012266262	38.904257663797	35.4204828457001	41.5258204804962
ENSG00000269925	3.86738577696363	1.25894864133891	3.99861475066435	5.87391027615144	3.25632005028963	3.67603003804508
ENSG00000049246	0.150130397367251	0.200723841903982	0.179105370692803	0.26874126389998	0.164881390157302	0.186871722605011
ENSG00000236266	0.09155919339438	0	0	0	0.134073732819678	0
ENSG00000049247	0.212155584917184	0.394645302740841	0.168734226368068	0.110478427304499	0.155333889224362	0.076822195897568
ENSG00000049249	0.204059424860954	0.178628270341835	0.152748317510768	0.12501460325532	0.140617530551676	0.0651975451836413
ENSG00000270330	0	0	0	0	0	0
ENSG00000116288	49.1409688368251	57.2642682377797	43.6725569465552	40.2007352641838	43.964661966456	37.3676044668362
ENSG00000200344	2.21342127720394	0.686223045833832	1.17360388126295	2.56138334371985	1.08039998291585	0.667905596371575
ENSG00000284747	0.221557231828966	0.360617212861656	0.381791933190255	0.192290440527073	0.135181241788548	0.217280270539732
ENSG00000284716	0.218583309254081	0.338834965104912	0.173846404271453	0.0632364535961516	0.21338676556152	0.0659580790280654
ENSG00000116285	288.926561677829	246.049486158799	329.376723501571	306.064964138263	253.333535267857	329.624176369264
ENSG00000238290	0.0743582490384886	0.0345797327401588	0.0887092953302965	0	0.0272214281409816	0
ENSG00000232848	0	0	0.226652249568907	0.164889052751965	0	0
ENSG00000229305	0	0.0657497429961718	0.112447627693101	0.122708132280532	0.0517586968559687	0
ENSG00000227634	0.399969107985976	0.520807174785466	0.445351788626625	0.416561817478649	0.234276206821753	0.217245083451386
ENSG00000200975	0.926757689235797	0.430981547078565	0.737080486402951	0.804336842692514	0	0
ENSG00000233645	0	0	0	0	0	0.144222801732227
ENSG00000251977	0	0	0	0	0	0
ENSG00000162426	0.0263137571043405	0.0244740213714975	0	0.0456756378814308	0	0.0238207328345818
ENSG00000252254	0	0	0	0	0	0
ENSG00000142599	6.96321077677749	5.98480991081819	7.17216542146243	7.64312291813857	6.42360389738163	8.66581818148904
ENSG00000232912	0.108253747175691	0.100685147750548	0.258293161901889	0.281861628635838	0	0.489987723833847
ENSG00000221083	0	2.26179115906831	0.483524799080336	0	0.445124792961331	1.10070842282035
ENSG00000270282	0.20594615316351	0.19154735425714	0.818978318225501	0.357483041196673	0.452362594472897	0.745737413834929
ENSG00000234619	0.230985199140837	0	0	0.100236506232198	0.0845601810336874	0.209101144152803
ENSG00000224315	0.324299276745386	0.10054192563426	0.257925746308856	0.0938202291618579	0.0791473671695112	0.293574437096467
ENSG00000222511	1.47561418480263	0	0	0.640345835929962	0	0
ENSG00000226545	1.28182870752132	0.510946797982299	0.582559998891971	0.635716829887095	0.134073732819678	0.663077363144792
ENSG00000228423	0.645842468985853	1.00114693655644	1.02731897821601	0.934215596328415	0.157622093824834	1.16930781461086
ENSG00000229716	0	0.19154735425714	0.1637956636451	0.178741520598336	0	0
ENSG00000074800	139.572237436122	149.158825134255	120.365690483726	112.822115321189	115.088297611519	113.544457755872
ENSG00000274258	0	0.794168244054884	0.679107863876876	0	0	0
ENSG00000230679	0.666615179976626	0.620008541411269	0	0	0.366056573158989	0.150864641285685
ENSG00000201725	0	0	0	0.616407673839123	0	0
ENSG00000238249	0.306840365480493	0.38051668221203	0.0813467024024791	0	0.224659215828397	0
ENSG00000232208	0	0	0	0.374747847163557	0	0
ENSG00000232663	0.466221659615554	0	1.1124036788658	0.809271424549523	0	0.422050775621302
ENSG00000131686	0.114191030078641	0.106207323397272	0.0681148759035034	0.049553434335677	0.0627054084750184	0.0258430790481864
ENSG00000265141	0	0.236391216457808	0.202142474531913	0	0.186088960268115	0
ENSG00000197241	0.0493789022204908	0	0	0	0.0723074712412818	0
ENSG00000142583	0.102188431892428	0.0633625941020929	0.153517137015645	0.0689809274922311	0.0581927676439809	0.102785412260977
ENSG00000252404	0.413011578898562	1.92067863371969	0.985444563343076	0.358454462504272	1.20957824174275	0.373881937099305
ENSG00000180758	23.4546292624241	22.341082162707	24.8310506229128	31.9096536189395	27.5406465116385	33.9361192348513
ENSG00000228526	1.08288579454718	0.812238263857557	1.16686058155448	1.1065870697213	0.639400127788627	1.46253058364288
ENSG00000284357	0	0	0	0	0	0
ENSG00000234546	0.731592110876875	0.85055323370499	0.836422260743662	0.436529381533482	0.535649570350578	0.703671900870413
ENSG00000049239	2.4785125713196	2.12323491490695	2.43811453242954	3.48847990587786	3.71295490320174	3.74932865835707
ENSG00000171621	3.84101982044716	4.94330641950354	4.04950243132224	4.07013824013079	3.92410925325887	4.56876475825375
ENSG00000284652	0	0	0	0	0	0
ENSG00000284693	0.0289722190306273	0.0538932319640752	0	0.0502902181477591	0.0212125806786757	0.0262273261251514
ENSG00000252956	0	0	0	0	0	0
ENSG00000235263	0.536681712693046	0.598991302719361	0.17073615786735	0.372630627688057	0.314353667345573	0.388668228397018
ENSG00000171612	11.318274757901	10.8203877777172	9.97411041175057	11.1066938490945	12.1416045303736	10.1388554774579
ENSG00000231181	0.543786264882543	0.758650880725059	2.37869981658484	1.41586306477537	1.8911831543527	2.3382669983885
ENSG00000188807	0.730922587519591	1.05524278882745	0.806915846871792	0.757457606669953	0.830695134725423	0.701176231160684
ENSG00000171608	0.252033597735951	0.256737586162405	0.248176815699793	0.322903388206628	0.22846740005122	0.195561746000142
ENSG00000179840	0	0	0	0	0	0
ENSG00000233268	0.361017247113232	0.839441493122146	0.287128740546518	0	0.132162943278305	0.326813664732884
ENSG00000231789	0.161861832837775	0.225817807414967	0.0643669860330586	0	0.296275820661163	0.293053360708295
ENSG00000171603	12.3692716397211	10.3229294718167	11.7733141074681	15.3312291877773	14.4706678690139	14.828961573497
ENSG00000271264	0	0	0	0.268112280897505	0	0
ENSG00000280113	0.114968427408979	0.249504193669285	0.121917498507397	0.0665210500260072	0	0.0693840407728413
ENSG00000178585	1.41109197127128	1.58762294970541	1.01367882406779	1.24444568114691	1.5164104582016	1.1331791564675
ENSG00000223989	0	0	0	0	0	0
ENSG00000285701	0	0.185514366721482	0	0.0865559332031314	0	0.451406013295749
ENSG00000162441	6.74536305236191	6.577327547398	6.18683305909879	6.13760253622204	5.35695102481201	5.41687215954899
ENSG00000228150	0.172713932993944	0.321277153276748	0.412094999216195	0.749495694327115	0.252911814182574	0.469051884724583
ENSG00000173614	0.428600302266967	0.352638263683372	0.458876571795329	0.429212284820734	0.277599518386947	0.47753076911946
ENSG00000202415	0.952904457897622	0.443140901071377	0.947344825784357	0.41351486583565	0.348843881631137	0.431312077907663
ENSG00000283611	0.17115795161562	0.318382764508489	0.408382431655689	0.594194784691767	0.375949994055178	0.619768256092542
ENSG00000265521	0	0	0	0	0	0
ENSG00000241326	0	0	0	0	0	0
ENSG00000162444	0.0882626370700759	0	0.0701981415621858	0.153207017655717	0	0.0799004371965995
ENSG00000130939	3.23857545697233	2.77984986478939	3.52261164974171	3.63449577275366	2.85273886812422	3.57989497178783
ENSG00000224340	0.225501870971322	0	0.358697922166421	0.391428018402292	0	0.204137318772321
ENSG00000233623	0.335268222870597	0.207885216826131	0.799949116125556	0.38797424176933	0.163648820941666	0.505840267840237
ENSG00000201746	1.4204510377072	1.32113969571747	2.82432709743187	1.84922302151737	0	0.642937162862357
ENSG00000054523	3.13068370641393	2.4331486438905	4.37273414518193	4.10547686648798	3.1933684709486	4.77910577205085
ENSG00000264881	0	0	0	1.53385165350665	0	0.799933446817118
ENSG00000199562	2.84090207541441	1.98170954357621	1.12973083897275	0	1.04001119850778	1.28587432572471
ENSG00000264501	0	0	0	0	0	0
ENSG00000284735	0.25533517183481	0.415595813562531	0.279229986869157	0.0831024205385797	0.303791595364201	0.317823200625365
ENSG00000284642	0.154355038288427	0.239272084363184	0.204605957633859	0.0893102519983563	0.226028161625591	0.139731096329598
ENSG00000142657	32.4883875576471	33.005107418552	29.5070764104993	25.950846198455	26.3945795556554	26.5806610871571
ENSG00000271989	0	0	0	0	0	0
ENSG00000251503	0.0338654770576361	0.0314977601251714	0.0538686273485223	0.0587839760256561	0	0.0306569859297113
ENSG00000175279	0.174799610160633	0.162578432940505	0	0.0758546533649064	0.0959872325247263	0.0791193518416011
ENSG00000241563	0.26900577174278	0	0	0	0.0492394682479348	0.0608798906427187
ENSG00000160049	7.91844609739677	8.07996030001656	7.8403013139914	7.67921834320539	6.27658223237153	8.45643929492382
ENSG00000203469	0	0	0	0	0	0
ENSG00000142655	9.10914619556708	10.4546481997836	9.12158635994624	8.23619442126678	10.2178061823344	8.20018587117835
ENSG00000243267	0	0	0.431718570607443	0.706667368936994	0.397432850858331	0.73708153313863
ENSG00000130940	0.0670378709574236	0.124701788498385	0.0533173958054358	0.052364201650236	0.0883495751731646	0.0788925188374681
ENSG00000272078	0	0	0	0	0	0.0086828570524135
ENSG00000225158	0	0	0	0	0.233784029916665	0
ENSG00000175262	0.106344990928261	0.0593459057270232	0.101495549764974	0.0553783552483511	0.0934350950800442	0.038507851344121
ENSG00000215785	0.153834272302298	0.286157788343663	0	0	0	0
ENSG00000120948	9.1253040927586	8.69686828685568	10.5828294643057	10.3642995437572	8.05601822214235	12.3401362260271
ENSG00000277726	0	0	0	0	0	0
ENSG00000009724	0.0536302967659389	0.033253810266236	0.0284359444295657	0.0775765950373866	0.0261776519031599	0.0970984847230377
ENSG00000271895	0.262048725921846	0.243727495589257	0.277887815563411	0.606488469892286	0	0.553517166648167
ENSG00000116649	14.2138652969726	14.3745289021399	12.0053246347001	12.2320224591553	13.8954920879657	10.9099458399936
ENSG00000171824	4.11429159056039	2.82582603581748	4.75228438209892	4.5816248540776	3.05870359980924	5.16845221859883
ENSG00000226849	0.141674367109126	0.158122983715626	0.180285159985211	0.122959770881406	0.0829837421628133	0.0513007281329397
ENSG00000230337	0	0	0	0	0	0
ENSG00000198793	4.77197238416472	3.19607010471531	5.57076904625727	5.76887188438265	4.42131338829278	6.50534208965326
ENSG00000225602	0.19919824513063	0	0.237643249875657	0.259327474839264	0.0729234588730883	0
ENSG00000253086	0	0	0.586801940631476	0.640345835929962	0	0
ENSG00000171819	0.203737615327977	0	0.189045665413447	0.0884123607249144	0.0497235023415249	0.153695881202574
ENSG00000207451	0.710225518853602	0	0.564865419486374	0.616407673839123	0.520005599253891	1.28587432572471
ENSG00000238173	0.506627536782236	2.35603245736282	1.20881199770084	0	0.741874654935551	0.458628509508481
ENSG00000120942	2.90099593080737	2.69817176344975	2.27157705195652	2.32311219540353	2.17876411352088	2.35541206182042
ENSG00000238199	0.521698836503446	1.29393086903221	1.38308008890256	0.754640973693205	0.763944152679629	0.314847947030994
ENSG00000284646	0	0	0	0	0	0
ENSG00000224338	0	0	0	0	0	0
ENSG00000204624	0	0.0115078107653671	0	0	0.00905903600132959	0
ENSG00000285833	0	0	0	0	0	0
ENSG00000235643	0	0.055004648810027	0.0940709725837229	0	0.173200308545265	0
ENSG00000284708	0.217748224978038	0.270032373336713	0.202045940398899	0.0629948625604452	0.159428650774116	0.0328530450937307
ENSG00000116661	0.200218727943799	0.268984970249268	0.141547072330309	0.154462812882403	0.162882315925545	0.241666076438895
ENSG00000132879	1.78835067562768	1.32263801122154	1.81647394040671	1.53341676503104	1.57756164219354	1.1312923256943
ENSG00000116663	5.20335294541667	5.89333353498265	5.57348436267367	4.58885050176646	5.28447435045202	4.36849353341872
ENSG00000116670	11.1796419443372	10.9296090531091	8.49150425581065	6.42888725531128	7.93430926081794	6.80906045254018
ENSG00000162490	0.155174510993742	0.0962169530640956	0.0411384426116539	0.0359137604687101	0.0454456295563569	0.0187297240474468
ENSG00000177674	14.4185988907634	15.2392243135378	12.6590168137049	14.4100166018966	16.4979517719754	12.0637191104798
ENSG00000215910	0.0116932036493823	0.0217513382738528	0.00929998459532882	0	0	0
ENSG00000177553	0	0	0	0	0	0
ENSG00000177000	1.02146059553273	1.15657629398008	1.19589432065077	1.12330495112376	1.12414635056606	1.19462426921561
ENSG00000011021	4.56485418204204	3.63176033310149	5.36822553419874	5.39812949797234	4.34288013685663	5.71462120056751
ENSG00000276470	0	0	0	0	0	0
ENSG00000278852	0	0	0	0	0	0
ENSG00000175206	0	0.0631080122507899	0	0.0588889474114162	0.0496791063572914	0.0614234610948859
ENSG00000275915	0	0	0	0	0	0
ENSG00000120937	0.547508144937575	0.305537350378464	0.174180403126922	0.665258426088621	0.320695095793466	0.297381598384462
ENSG00000224904	0	0	0	0.0250116120973781	0.0210999617444696	0
ENSG00000285646	0.10311279581728	0.0959036278438055	0.164017910135799	0	0.301984255740387	0.280030975954975
ENSG00000199347	0	0	0	0	0	0
ENSG00000201801	0	0	0	0	0	0
ENSG00000116685	15.2636793693764	16.1353396272303	13.6318329518229	13.7901725312829	15.1099584931631	13.8594991520164
ENSG00000083444	12.4561807915632	12.7677473206335	11.0088235504898	12.0133452719289	12.5505110797368	11.6122669606753
ENSG00000116688	20.4158774122582	18.3489115370324	20.0172266259128	21.750898573354	20.5645327132246	21.5526810118906
ENSG00000270914	0.817141188358445	0	0	0	0	0
ENSG00000116691	32.6766679608393	34.250581735714	28.4741429447787	27.0041624854335	32.7019189440751	25.240012797303
ENSG00000202461	21.5204617394224	13.1354021959166	24.0692654409459	15.759307696648	19.6957872991739	23.7431573506603
ENSG00000276869	0	0	0	0	0	0
ENSG00000243539	0	0	0	0	0	0
ENSG00000120949	0.0609904739304457	0.0945438385779623	0.048507704562634	0	0.0446553765009361	0.0184040332868572
ENSG00000201135	7.30712793435917	12.2332454516916	2.324638457117	2.53675465772254	0.53500576077083	1.32296685435139
ENSG00000227875	0	0	0.237021960333498	0	0	0
ENSG00000285604	0	0	0	0.0551468403852727	0	0
ENSG00000283789	0	0	0	0	0	0
ENSG00000028137	121.477606403175	131.039447296659	111.460426500695	130.124871157419	158.249192027642	121.294210162094
ENSG00000263676	8.72063792821881	5.79352243613809	6.93580654418514	9.73115721159139	5.47284581509833	0
ENSG00000225196	0.240487754801694	0	0.382535442310392	0.208720319939197	0.352155690633964	0.653110219236761
ENSG00000252969	0	0	0	0	0	0
ENSG00000048707	1.90278061772989	1.16735236836785	2.37769501666406	2.16591552343683	1.30474632952239	3.07732486517753
ENSG00000239149	2.99976830989482	1.39501921817535	1.98817762779743	2.60351135924156	1.09816971947697	4.07334531471348
ENSG00000229484	0	0	0	0	0	0
ENSG00000162496	0.550682105198082	0.628585734671899	0.656963042228717	0.347592206064749	0.494827462531124	0.566487783483796
ENSG00000221340	0	0	0	0	0	0
ENSG00000276830	0	0	0	0	0	0
ENSG00000272482	0	0	0	0	0	0
ENSG00000204518	0	0	0	0	0	0
ENSG00000226166	0	0	0	0	0	0
ENSG00000188984	0	0	0	0	0.0137418125759858	0.0169904362623542
ENSG00000157330	0.018454135628299	0	0.0146771733572224	0	0.0270231175911444	0
ENSG00000116726	0	0	0	0	0	0
ENSG00000116721	0.0311579050911584	0	0	0	0	0
ENSG00000228338	0	0	0	0	0.147197352169752	0
ENSG00000239810	0.0411892306327021	0.038309470851428	0	0	0	0
ENSG00000231103	0.0536302967659389	0.149642146198062	0.0426539166443486	0.046545957022432	0.117799433564219	0.0485492423615188
ENSG00000179172	0.137173520789414	0.255165970111497	0.32729566724752	0.357160403072849	0.251085736101834	0.186266091406874
ENSG00000120952	0	0	0	0	0	0
ENSG00000243073	0.0415722814646255	0.11599722164259	0.0991913564852987	0.0360807555255942	0.0304379645077496	0.037633630430127
ENSG00000187545	0.0498322167326789	0	0	0	0.0364856387673222	0
ENSG00000204510	0	0	0	0	0	0.0414423351965495
ENSG00000207434	0	0	0	0	0	0
ENSG00000234064	0	0	0	0	0	0
ENSG00000232423	0	0	0	0	0.0311886766368645	0
ENSG00000274178	0	0	0	0	0	0
ENSG00000274764	0	0	0	0	0	0.0369266110715363
ENSG00000277058	0	0	0.105297212343279	0	0	0
ENSG00000229571	0	0	0.0315123044239009	0.0343877065176153	0.0580193942858877	0
ENSG00000277862	0	0	0	0	0	0
ENSG00000236179	0	0	0	0	0	0
ENSG00000275774	0.0661969778025569	0.184706377319385	0.105297212343279	0.172357894862681	0.193869683345527	0.179775983692349
ENSG00000229978	0	0	0	0	0	0
ENSG00000233336	0	0	0	0	0	0
ENSG00000280267	0	0	0	0	0	0
ENSG00000179412	0.0861611457112646	0	0	0	0	0
ENSG00000204505	0	0	0.0324426193693194	0.0354029098769652	0.0298661294257468	0
ENSG00000279169	0	0.0307308581395151	0	0.0286763570003418	0	0
ENSG00000279804	0.0735308471382055	0	0.0292407353096478	0	0	0
ENSG00000250894	0	0	0	0	0	0
ENSG00000270601	0	0.0410935893726074	0	0	0	0
ENSG00000231219	0	0	0	0	0	0
ENSG00000207511	0	0.660569847858735	0	0	0	0
ENSG00000182330	0	0	0	0	0	0
ENSG00000237700	0	0.0465619062719925	0.0398159419532556	0	0	0.0453190226787037
ENSG00000204501	0.0407475230655954	0.0378986454267478	0	0.0707298885799315	0.0596682028098299	0
ENSG00000228229	0	0	0	0	0	0
ENSG00000204481	0	0.030717502703557	0	0	0	0
ENSG00000204480	0	0	0	0	0	0
ENSG00000204479	0.048158511100973	0.223957457924223	0	0	0.0352602022307771	0
ENSG00000204478	0.0951711089759992	0.132775780314749	0.113539010429008	0.123899100377181	0.0348407007640365	0.043077192502362
ENSG00000162494	0	0.0639936384978584	0.0547221366093635	0	0.0251881390313112	0
ENSG00000259961	0	0	0	0	0	0
ENSG00000215909	0.204835931313572	0.190514753964649	0	0	0	0
ENSG00000162493	0.10250085044151	0.17160204032586	0.163044510075646	0	0.0450288096467491	0.037115876140422
ENSG00000222952	0	0	0	0	0	0
ENSG00000237445	0	0	0	0	0	0
ENSG00000253085	0	0	0	0	0	0
ENSG00000116731	1.2731782371759	1.08710094160108	1.51613333044965	1.50352006354442	1.01877870768409	1.82015434287216
ENSG00000189337	4.44182151495732	3.9780708423213	4.73795613577563	4.24105937285598	3.42100641942501	4.51305563146125
ENSG00000252151	0	0	0	0	0	0
ENSG00000231606	0	0	0	0	0	0
ENSG00000234593	0	0.0925143635090113	0	0.0863293469905577	0	0
ENSG00000235829	0	0	0.185400613144301	0.202317856137381	0	0.211025387810651
ENSG00000175147	0.0096524997481691	0.00897764177834176	0	0.00837744457014939	0	0
ENSG00000171729	0.373185462361915	0.504864098006319	0.431718570607443	0.441667105585621	0.496791063572914	0.337829036021872
ENSG00000204464	0	0	0	0	0	0
ENSG00000215720	0.107033986644134	0.0995506672125136	0.0851276054718901	0.0928952409870227	0.156734082028638	0.0968933470792566
ENSG00000278480	0	0	0	0	0	0
ENSG00000142621	0.0237388927816745	0.0827969235309075	0.0283204685131005	0.0309046252717467	0.0304165711707274	0.0161173626926057
ENSG00000233485	0.0244747602310259	0	0.0583967148647749	0.0212417459261791	0.0358393553108962	0.0221559666429218
ENSG00000236045	0.104531128634574	0.0972227974152471	0	0.0907230001386329	0.153069048473635	0
ENSG00000228140	0.0733817405536263	0.0682512299351918	0.0817080338345488	0.0127376634030101	0.0214911545462211	0.0132858780274763
ENSG00000142634	14.5022382615065	15.9458063985085	11.8923029406365	12.7689665505275	13.5199401259985	12.5031083192751
ENSG00000162438	0.196198271559386	0.263583665625789	0.138704761640945	0.0756805749865589	0.159611586690093	0.0592033359950707
ENSG00000142615	0.100058104696952	0	0.119369190029708	0	0.073259511678955	0.0905783758081266
ENSG00000215704	0.312947689158553	0.291067839619292	0.124448730030972	0.0905361991774689	0.22913081312354	0.330514711725398
ENSG00000132906	1.62978492094494	1.56949590536032	1.62887932884342	1.48960313361047	1.24607908449034	1.26647272980611
ENSG00000116138	2.00568416406841	1.67560874288679	2.11750320746381	1.74844400208787	1.42951439991085	2.26555949459404
ENSG00000251866	0	0	0	0	0	0
ENSG00000272510	0	0	0	0	0	0
ENSG00000116771	0.0911929566208024	0.0848171684650616	0.241762399540168	0.0527644968806289	0.0890249585922661	0.0275177105705089
ENSG00000237301	0.106845877704514	0.0496878549883196	0.0424889981617167	0	0.0391146566749851	0.0483615300008943
ENSG00000235084	0.680036962123806	0.316245967431251	0.811283219933449	0.295103450115374	1.2447561324422	0.461706553196458
ENSG00000252417	0	0	0.888832351250617	0	0.818244104708328	0
ENSG00000236500	0	0	0	0	0	0
ENSG00000197312	4.75902597175139	3.03434305443152	6.13569702194889	5.60318435686474	2.42992069328347	7.14811985609173
ENSG00000215695	0	0	0	0	0	0
ENSG00000271742	0	0	0	0	0.21734609031315	0.806182926870377
ENSG00000116786	27.8940124873189	25.6522893465413	27.536983644859	33.5538421757274	29.6020945828541	35.0814092789966
ENSG00000237938	1.14015981859016	0.645488344482965	0.985658837003294	1.11862110151366	0.907380938032719	1.61552116852303
ENSG00000162461	0.0475706607307264	0.0884894819666787	0.0378344913208401	0.0825735475440202	0.104489388019092	0.0645955647195044
ENSG00000224459	0	0	0	0	0	0
ENSG00000162460	0.049996138498247	0	0.119290657667846	0	0.0366056573158989	0.0452593923857054
ENSG00000162458	12.1016946604154	11.9600120927197	11.3550406060533	11.6778930490154	10.0521184161115	12.5889441382258
ENSG00000224321	0.310180124560552	0.432740655433988	0.493392652122792	0.269206616737903	0.454208972409521	0.561585930010385
ENSG00000233954	2.68419635313524	2.98286678088137	1.94075320731786	2.3598800210373	2.83307637721948	2.24054753498409
ENSG00000178715	0.347005162179614	0.968232516724447	0.413976711541383	0.752918049095732	0.381099993973742	0.15706455805085
ENSG00000179743	0.338024842576097	0.371553844873231	0.488803880995083	0.506735463370375	0.292490007505929	0.361635905192696
ENSG00000065526	5.27625864807436	3.30170638488562	6.81059264538836	6.19667299194237	3.1055607452357	8.11931846794201
ENSG00000270620	0.360161756006329	0	0.286448340687403	0	0.263699521896523	0
ENSG00000116809	5.4844820609209	4.98434225060012	5.16025876377009	5.19556071878834	5.39346373546895	4.80261929768315
ENSG00000234607	0	0	0.107354529103094	0.117150303909034	0.0988287728599757	0.122192320472952
ENSG00000231353	0.292285117374367	0.271849898926479	0	0	0	0.264593370870278
ENSG00000275503	0	0	0	0	0	0
ENSG00000224966	0	0	0	0	0	0
ENSG00000183888	0.050012590008118	0.116289854756309	0.0596649554640099	0.0651092014815263	0.0549265539192165	0.0452742852426931
ENSG00000233078	0	0	0	0	0	0
ENSG00000173641	1.39938040850336	1.30154222708534	1.60762720921851	1.56876541237164	1.76456119971883	1.47793330429843
ENSG00000186510	0.218625231637904	0.162671976342657	0.104327847902834	0.227694894479124	0.176077845316982	0.138538531353252
ENSG00000232456	0	0	0	0	0	0
ENSG00000184908	0.0775714159755039	0.0961973102700029	0.0411300441545029	0.0224415178975114	0.0189318132426561	0.0702221263282806
ENSG00000185519	0	0	0	0	0.0327105227043894	0.0808868623471748
ENSG00000142627	10.6161552850618	9.97589121763868	9.3589195301676	10.0543072320025	9.17755494023422	11.1817578418274
ENSG00000227959	0.252192911008856	0.078186917832837	0	0.145919515709704	0.184648005929756	0
ENSG00000224621	0.279390185725498	0.389784781548996	0.222208087812654	0.121241950552916	0.102280513088541	0.126460066960059
ENSG00000234166	0	0	0	0	0	0
ENSG00000142632	0.121752946089189	0.150987393796282	0.1291120958826	0.140893182591799	0.118858422686604	0.14695706579711
ENSG00000237276	0.152752021140373	0.177590386233379	0.0607443214925045	0.132574112765399	0.139800500301925	0
ENSG00000132881	0.245935697467105	0.320237421389121	0.195600646877159	0.0853794447906616	0.21607999658317	0.17810815903242
ENSG00000233929	1.22571178253767	1.14001570517556	0.324949461747538	0	0.598286012044799	0.369861701216517
ENSG00000037637	9.8799136736696	9.5589250969362	10.010642545519	9.36769507175012	8.11322182184082	10.2303153723842
ENSG00000055070	21.4198750015156	22.2599653913467	20.2826786637607	20.1604394811967	19.8440139689154	21.2310122107623
ENSG00000226457	0.199459660150487	0.371028733442964	0.793183725525485	0	0	0.722249621273199
ENSG00000187144	0.050595293287174	0.125487747396156	0.0134133599389796	0.0585491532186295	0.0493924537240713	0.0305345212722025
ENSG00000157191	10.2665213201149	11.1126409483816	9.98101649477757	8.74425125944943	8.7079189124923	9.90023765803521
ENSG00000226029	0.210769545348542	0.196033517253609	0.167631864087944	0.0813012278592125	0.0685862546935795	0.212000851852919
ENSG00000080947	0.122697113707719	0.165990838035249	0.248398179477642	0.222659516412459	0.179670215858456	0.13126751703237
ENSG00000206652	0.463378844617899	0.430981547078565	0	0	0.339271945854673	0
ENSG00000261135	0	0.127353105803396	0.0544509908874252	0.0594194784691767	0.0501266658740237	0.123953651218508
ENSG00000285853	0	0	0	0	0	0
ENSG00000224174	0	0	0	0	0	0
ENSG00000233421	0	0.0683568411227124	0.0292265956890919	0	0	0
ENSG00000277344	0	0	0	0	0	0
ENSG00000225710	0	0	0	0	0	0
ENSG00000219481	0.815200712231488	0.601934266866361	0.930464524925311	0.810132915584501	0.660652380643966	0.895700127069872
ENSG00000271732	0.224171476452317	0	0	0	0	0
ENSG00000215908	3.63296949315838	3.18984772589793	4.09693684557901	3.67073738555927	3.64254368125242	3.53420471116061
ENSG00000283773	0	0	0	0	0	0
ENSG00000186301	0.530731596803739	0.308515817201592	0.290199301063056	0.518202173642143	0.340012390956931	0.420392784796076
ENSG00000282143	0	0	0.0739787024296719	0.0807290343950871	0	0
ENSG00000207513	0	0	0	0	0	0
ENSG00000280114	0	0	0	0	0	0
ENSG00000236698	15.3735252540816	15.9235297118315	19.8689788127839	13.3427463376303	12.0234857868865	13.9170030471539
ENSG00000268869	0.0239125646687651	0.0444814183265479	0.0380368784676161	0	0	0.0216470347470963
ENSG00000279151	0.187177661372747	1.39272854622433	0.297736945246512	0.162452268721148	0.137045810640804	0.169444030606582
ENSG00000282740	0.371155704602371	0.0863015552147554	0.147596092515365	0	0.0679372394629626	0
ENSG00000058453	0.531127955368593	0.414317510256567	0.572315453764347	0.609667560620501	0.451597693230975	0.752231407208703
ENSG00000227684	0	0	0	0.0865559332031314	0	0.0902812026591498
ENSG00000207389	0	0.430981547078565	0.737080486402951	0	0.339271945854673	0
ENSG00000186715	0.0286878559899341	0.0266821342849697	0.0684491504926863	0.112042391450939	0.0105021893394047	0.0779097128270353
ENSG00000223643	0	0	0	0	0	0
ENSG00000230239	0	0	0	0	0	0
ENSG00000263811	0	0	0	0	0	0
ENSG00000228549	0	0	0.0203984474806082	0	0	0.0696533342149229
ENSG00000277234	0	0	0	0	0	0
ENSG00000238142	1.79513694135438	0.973950425287781	0.83284291180176	1.55800679765636	1.42387359953182	0.677109019943624
ENSG00000235241	0.59837898045146	0	0	0.129833899804697	0.109528738425524	0.135421803988725
ENSG00000207005	0	0	0	0	0	0
ENSG00000272426	0.52050774326942	0.322744172241482	0.965945660263228	0.301167219638293	0.381099993973742	0.15706455805085
ENSG00000117122	9.90661049625641	10.7415682189886	9.53779620827421	10.6569802876399	12.7123976034411	9.25123717293266
ENSG00000226526	0.119487626599584	0.111133606479378	0.380129559025421	0.207407613524485	0.1749704374848	0.43266840519668
ENSG00000159363	19.0817167623007	18.9047721450301	18.8236857818254	22.2363230476856	26.077889783714	20.3383802189227
ENSG00000117118	32.7805713279489	40.8525692952148	30.7358371470644	27.2984475636479	28.7468895535547	25.4835012594477
ENSG00000117115	0.558780371450995	0.673264622675539	0.505018381392396	0.484967802211663	0.325437996190812	0.448358419222028
ENSG00000204362	0.0162519526341607	0	0.0129257057068097	0.0141051371045308	0.011899187151447	0
ENSG00000282843	0	0	0	0	0	0
ENSG00000142623	0.402987434927742	0.345980699429172	0.505418028816382	0.605344268720248	0.329100015191683	0.477055965427953
ENSG00000142619	0.0953203267699409	0.0221639930137613	0.0379056756883299	0.0413644534968869	0.0174476635685689	0.0215723663926849
ENSG00000266634	0	0	0	0	0	0
ENSG00000159339	0.025578636996747	0	0.0406870413228152	0.0443996103000916	0.0561837083004036	0.0231552596520606
ENSG00000276747	0	0.117998286679273	0	0.0275273877716136	0	0
ENSG00000227751	0	0	0	0	0	0
ENSG00000179051	15.2319791415018	16.3597503401466	16.5530484416135	16.6567516207027	15.4677089653007	17.1068656358108
ENSG00000074964	0.738845326764422	0.777608256363833	0.804122091345064	0.734058978606677	0.562313845528098	0.660044867848332
ENSG00000236648	0	0	0	0	0	0
ENSG00000117148	0.0407693833247507	0.0758379546361423	0.0972756435918058	0.0353839168995634	0.0597002136482471	0
ENSG00000284653	0	0	0	0.0327648390962673	0	0
ENSG00000261781	0	0	0	0	0	0
ENSG00000117154	0	0	0.0195917665753783	0	0	0
ENSG00000280222	0	0	0.00933733970107245	0	0.00859579779393888	0
ENSG00000230035	0	0	0	0	0	0
ENSG00000225387	0	0	0	0	0	0
ENSG00000179023	0.13293433909738	0.192329180192883	0.0352423322944851	0.0384580881054146	0.0324434980292515	0
ENSG00000235282	0	0	0	0	0	0
ENSG00000225478	0	0	0.542068160403964	0.295765117043884	0.249509413094916	0.616989026244594
ENSG00000009709	0	0	0	0.0104475876921885	0.00881365422464222	0
ENSG00000179002	0.089686227990561	0.0834157833055287	0.0713303696518985	0.0518926995285493	0	0
ENSG00000255275	0	0	0.0415018996692895	0.0150962739988066	0	0.0157460005553381
ENSG00000159423	3.13123009992816	3.33382744034533	3.04742520428783	2.91427656259912	3.27297641883331	3.17024315328443
ENSG00000265606	0	0	0	0	0	0
ENSG00000221662	0	0	0	0	0	0
ENSG00000169991	2.51758189335064	2.29587519681607	2.0609189682844	2.50477875867562	1.98716425429165	2.61258160313089
ENSG00000272084	0.0446761496280631	0.0831052013179126	0.0888309816064697	0.252035001266966	0.0490657840565841	0.141552009107556
ENSG00000127481	7.31145150347129	4.29671572771335	8.85482344820372	9.66279920078386	5.63058058776313	11.8156086522611
ENSG00000230424	0.44966941134518	0.278820409155363	0.357636685710308	0.26017996489462	0.329234314320511	0.542755632554416
ENSG00000127463	6.73625619155015	6.5370535811688	6.66397968180708	8.06710651934171	8.09486010269488	7.57073040999919
ENSG00000053372	4.76646389141331	6.01113879979175	4.51912352081639	4.18357766727169	4.96861480449395	5.04621375628573
ENSG00000211454	0.082363580763008	0.0510700677174022	0.0873419073483266	0	0.0402027450290219	0.0745602706932141
ENSG00000162482	0.26664607199065	0.124001708282254	0.176726900248661	0.0385705386554305	0.162691810292884	0.0402305710095159
ENSG00000270728	0.723753623974623	1.88482596589026	1.72687428242977	0.502519017910751	1.37776721630888	2.35866090604362
ENSG00000053371	6.35773466989498	5.47668409516119	4.92076753696299	3.96252187410675	5.31100609232357	4.71246587535385
ENSG00000200403	0.710225518853602	0	0	0	1.04001119850778	0.642937162862357
ENSG00000040487	4.78146241899839	5.55237731016629	4.50041696835756	4.69006836569254	5.22019023763288	4.04672214272189
ENSG00000077549	34.3123591156097	34.7947721158401	31.1162693046217	29.046545920235	28.799766561272	31.8263823615058
ENSG00000240490	0	0	0	0.229012573266618	0.1931965247228	0.477738030738001
ENSG00000173436	0.249615757173729	0.167673842768522	0.430142955386248	0.324963826591464	0.28429503200085	0.301288801866885
ENSG00000201609	0	2.50641750783279	0.857313473546695	0.467770362416923	0.394614178157208	0.487902669689874
ENSG00000235185	0	0	0	0	0	0
ENSG00000158747	0.612855891268834	0.609318738973144	0.420193269501126	0.421851859098465	0.665335306498096	0.726969550666947
ENSG00000270136	0	0	0	0	0	0
ENSG00000226396	7.0148428169848	7.61179716994142	7.70451602930205	3.76889263433064	4.03547202409998	4.83827878162793
ENSG00000158748	0	0	0	0	0	0
ENSG00000162542	9.7476437762739	9.6066148298489	9.92931413996989	8.28105849538731	9.47015623900216	8.07747300910349
ENSG00000178828	0.182385913241605	0.0565447789767077	0.0483524799080336	0.105528993761258	0.0445124792961331	0.0550354211410177
ENSG00000235434	0	0.158122983715626	0.405641609966725	0	0	0
ENSG00000169914	6.33378005198421	4.10486517988882	8.0474332047322	8.27491093757462	6.4627620671569	8.69205059028561
ENSG00000188784	0.0968078095762234	0	0.0769943947580153	0	0	0
ENSG00000242688	0.504944388819504	0.469641021401227	0	0.43824332957333	0	0
ENSG00000188257	0	0	0	0	0.0330211270742827	0
ENSG00000127472	0.116600123540215	0.162671976342657	0	0	0.0426855382586623	0.158329750118003
ENSG00000117215	0.0566908843844352	0.0263636604703039	0.0450881013689235	0.0246011268559441	0.0207536736740643	0.0513198630557793
ENSG00000158786	0.566415879632313	0.384135726743938	0.525570433782974	0.655459588579241	0.527030519616482	0.68366982783873
ENSG00000227066	0	0	0	0	0	0
ENSG00000187980	0	0.0214314656521785	0	0	0.0506130374046389	0
ENSG00000225986	0.149008099053599	0	0.118510980166749	0	0.10909921396111	0
ENSG00000162543	0.0818461287208782	0.0761238273784434	0.130189768196106	0.106551891923726	0.119850509682642	0.0864404837522716
ENSG00000228105	0	0	0	0	0	0
ENSG00000284710	0	0	0.036876509996975	0	0	0
ENSG00000158816	0.023833818572161	0.0110837343140794	0.018955809905925	0.0103427350009073	0	0.0107878746160063
ENSG00000226664	0	0	0	0	0	0
ENSG00000236963	0.134344367443728	0.166602177303205	0.12465651125377	0.0582990168834291	0	0.0405387604161887
ENSG00000226487	0	0	0.160746276290005	0	0	0
ENSG00000284641	0	0	0	0	0.0830456703286065	0
ENSG00000284743	0	0	0	0	0	0
ENSG00000162545	3.02232870891123	3.48674784320999	2.91224305373434	3.60675098180207	3.4682285493641	2.99906214630785
ENSG00000090432	21.0713831951266	21.7725230780904	19.6097270340723	21.5343209172378	22.5255419735866	19.7240357760313
ENSG00000215520	0.099599122565315	0	0	0	0	0
ENSG00000183114	0	0	0	0	0	0
ENSG00000158825	39.2991453765659	43.4508166591524	34.3940277642814	39.3816013841662	50.0938727281248	32.7183578434399
ENSG00000158828	6.97712860829134	6.13854610479147	6.34901256029804	5.44174789479191	6.15544262392245	6.0173653697918
ENSG00000284005	0	0	0	0	0	0
ENSG00000117242	0.427605956095743	0.39770973284315	0.20405334194815	0.415655500972769	0.23794089202862	0.356126121495444
ENSG00000244038	94.2316046914699	103.125125200997	84.8967191329035	99.5030593968126	116.679624615828	82.3963788582216
ENSG00000117245	4.96426982350379	4.93343709192752	4.51614325762954	4.82494140938637	5.50182210539452	4.72479706104375
ENSG00000235432	0.793258147362582	1.77071332912446	0.504723172317678	0.275388814617061	0.232319829311759	0.71810309421996
ENSG00000189410	28.1606104268398	29.4197767624121	28.4506735158619	32.3738759687558	33.3113964436356	30.6875666717239
ENSG00000233069	0.762482914889652	0.236391216457808	0.202142474531913	0.220587361541091	0	0.230081192061111
ENSG00000127483	15.1436838964268	10.9127168510208	18.3222243134446	18.3544868717721	13.5251066660012	20.7159330114587
ENSG00000075151	4.78329041605571	3.78595461572892	5.34114513365106	4.82501521600165	3.3978106590681	5.76392228498571
ENSG00000251914	0	0	0	0	0	1.10958510364955
ENSG00000221808	0	0	0	0	0	0
ENSG00000233072	0.394774703986158	0.550760834188712	0.313977142259958	0.171313301560483	0.144521036675757	0.536059296828095
ENSG00000236073	0	0	0.525570433782974	1.14705428001367	0	0
ENSG00000235112	0.770210782270291	0.716361220144101	0.612573647483534	0.445646088518825	0.187974997027589	0.69723928810411
ENSG00000117298	14.1666407223779	14.1207727398194	13.5832685954656	17.9797199755177	18.6278018328117	16.52075832356
ENSG00000236936	0.315328342395582	0.0977606828781254	0.167193913928194	0.27367477635181	0.3078318070272	0.285453429154656
ENSG00000231105	0	0.0570237787179384	0.146286244175172	0	0.0897791030579529	0.111003269747918
ENSG00000236216	0	0	0	0	0	0
ENSG00000228823	0	0	0	0	0	0
ENSG00000236009	0	0	0	0	0	0
ENSG00000227001	1.49458955631673	1.49702516201571	1.64588622984986	1.99563150078022	1.34682236902067	2.60190152898155
ENSG00000187952	0.492668593305254	0.286389682823682	0.146938249315337	0.587935034123701	0.315627385608723	0.501741076042504
ENSG00000186543	0.18311838678876	0.0851577996637164	0.0728199998614964	0.0794646037358869	0.067036866409839	0.082884670393099
ENSG00000142794	1.43911374585089	1.28661784224746	1.89875049550778	1.56852768912615	1.40490062370355	2.01979672420059
ENSG00000176378	0	0	0	0	0	0
ENSG00000162551	5.91374344564565	5.4532710020769	4.92449184297815	3.6849166428108	4.27435264275305	3.06565781214515
ENSG00000233431	0	0.0860913200010775	0	0	0	0
ENSG00000076864	18.2227454585444	17.0837939957864	19.1666541772722	22.1189137662063	22.9136785255941	19.7477227899568
ENSG00000090686	9.61829471220776	5.81999804672337	12.5119742417598	10.4867840225531	6.12239929246855	13.1836983358761
ENSG00000231978	0.495075768842576	0	0.590624754576958	0.42967831336017	0.543719209643319	0.448171181930112
ENSG00000187942	0.0169251961063108	0.0314837299424876	0	0	0.0123921156169635	0.0459649953850371
ENSG00000142798	2.06524040071415	1.58509032979889	2.0498524265033	2.55384944717472	2.06531609637383	2.64856444261554
ENSG00000232037	0.314675488684618	0.43901225913593	0.250271635134749	0.682770404770043	0.230395855570047	0.284862428266137
ENSG00000283234	0	0.182480999279392	0.104028571230709	0.0567604312399192	0	0.0592033359950707
ENSG00000219073	0	0.0458669524470374	0	0	0.0722136263727013	0
ENSG00000285959	0	0	0	0	0	0
ENSG00000273610	0	0.237983076501295	0	0	0	0
ENSG00000201919	0	0	0	0	0	0
ENSG00000142789	0.0620867079389995	0	0	0	0.0454580058171294	0
ENSG00000278124	0.255872493324362	0.47596615300259	0.20350370331664	0	0	0.231630560357819
ENSG00000201273	0	0	0	0	0	0
ENSG00000228397	0.0674903468182374	0.0627717350984766	0.0536772645515471	0	0	0
ENSG00000218510	0.0605691794771536	0.169003390937291	0.128460361073415	0.0700909894801128	0.0591292232945445	0.0548307197871457
ENSG00000285721	0.200777095158085	0.100039121137316	0.228120777071304	0.27382971583644	0.0892517630725446	0.233685030321362
ENSG00000285752	0.029523749229734	0.0823787572504483	0.0469623930730707	0.0512475688428797	0.043232788749158	0.0534532062364197
ENSG00000285794	0	0	0	0	0	0
ENSG00000070831	1.01381830595667	0.667913592693185	1.00790327768275	0.953221872496075	0.850537229463354	0.688325167133351
ENSG00000230068	0.549090538420053	0.714980948043631	1.13544479552825	0.762492729488857	0.402027450290219	0.397654777030475
ENSG00000271428	0.311451354579243	0.289676121806904	0.990829506312164	0.405464883816308	0.228035242295764	0.845831267536133
ENSG00000162552	0.201442360549597	0.218584853565802	0.253671614273426	0.101985718512371	0.135199158454126	0.258339452009416
ENSG00000285873	0.187408459968768	0.17430573050773	0.0745260171208902	0.243978869669986	0.0686073971888611	0.169652962826812
ENSG00000266564	0	0	0	0	0	0
ENSG00000234397	0	0	0	0	0	0
ENSG00000279625	0	0	0.0326177009633254	0	0	0
ENSG00000184677	2.884279356531	2.26635470323264	3.52004366218916	3.1794508154158	2.42126721004977	4.22414414090863
ENSG00000237200	1.67020067071067	1.03561866257706	1.77115311018438	2.17436113519075	2.03811718388888	4.03189898468994
ENSG00000070886	0	0.0263833421877136	0	0	0	0
ENSG00000276835	1.39438771591441	0	0	0	0	0
ENSG00000173372	0.179231439899376	0	0.0475161948781777	0	0.1749704374848	0
ENSG00000159189	0.0569244423350827	0.105889099207318	0.181095430367167	0	0.0416783514008737	0.0515312932032001
ENSG00000173369	0	0	0	0	0	0
ENSG00000133216	0.200368033482907	0.186359230807702	0.164188270700817	0.231866996519223	0.24006011125671	0.131916158056131
ENSG00000265422	0	0	0	0	0	0
ENSG00000225952	0	0.147252028585176	0	0	0	0
ENSG00000264014	0	0	0	0	0	0
ENSG00000215906	0	0	0	0	0	0
ENSG00000227868	0.115492599570418	0.214835786385668	0.18371003004572	0	0	0.209101144152803
ENSG00000004487	11.8042353469023	10.0564473639641	12.7769650492276	11.6998482283564	8.77566802299682	12.4436705888698
ENSG00000240553	1.7115795161562	1.06127588169496	1.7242813781018	0.495162320576472	0.501266658740237	1.23953651218508
ENSG00000263793	0	0	0	0	0	0
ENSG00000266802	0	0	0	0	0	0
ENSG00000169641	4.36702655178309	2.95662801648762	5.46330955680696	5.29256640641015	3.6813359740926	6.23265602329552
ENSG00000229010	0.0929023600456423	0	0.0738882639181442	0.241891030931978	0.204060876968825	0.588704076997439
ENSG00000206935	0.710225518853602	0	0.564865419486374	0.616407673839123	1.56001679776167	2.57174865144943
ENSG00000252578	1.50483426767001	0	3.59053068624012	1.30605190298586	0.550897020991746	0.681131449765071
ENSG00000179546	0.616530864867271	0.772878372256587	0.490347018467713	0.604884003040719	0.510284154188474	0.461055115378896
ENSG00000215381	0	0	0	0	0	0
ENSG00000261326	0.348917036351402	0.285579691801554	0.477308685960846	0.363391851794965	0.102186591588919	0.530644556456094
ENSG00000284726	0.125818096883006	0.234042959340678	1.1007394018799	0.545990240900547	0.276360591656455	0.341693425958305
ENSG00000125944	18.1926935321007	14.8270369031823	19.4850573857149	18.6935076402528	18.5917585119136	20.3226983034273
ENSG00000125945	3.4086620473395	1.97945349901385	4.38992517379972	3.64918395434677	1.71026431721823	4.90268864331129
ENSG00000249087	0.772821666277987	0.798655070292482	0.751239094616341	0.894313506451337	0.461052045440173	1.16600468519105
ENSG00000201405	0	0	0	0	0	0
ENSG00000271420	0.116914046949747	0	0.18597107656936	0	0.171201843446666	0
ENSG00000204219	1.03775768558523	1.70921273578242	1.59913962711491	2.02651694989613	1.66209471055973	1.38958566892328
ENSG00000232482	0	0.331835557375045	0	0.154825401645038	0.130611735023865	0.484466735396283
ENSG00000088280	12.1426066604483	11.1377797402998	13.2683353797356	13.7914420224779	11.5676225516464	14.4953457345654
ENSG00000007968	0.320297783012409	0.531046348278591	0.420880116480043	0.229642074567516	0.305885646619936	0.504264441460672
ENSG00000235052	0.166653794994157	0.620008541411269	0.265090350372991	0.144639519957864	0.122018857719663	0.150864641285685
ENSG00000117318	54.3419352892465	59.9431296330708	45.2379559517982	43.3464599443675	36.4125456679553	48.6574987967679
ENSG00000285802	0.287421068522448	0.213860737430816	0.228595309701369	0.0498907875195054	0.0841763980637917	0
ENSG00000197880	0.248346831755998	0.230983574251257	0.112867600158809	0.0615832129792587	0.0519520066481478	0.0963505272076641
ENSG00000229239	0.0640759953771799	0.178788297776268	0	0	0	0
ENSG00000142676	212.634949623533	252.367493232824	183.208437410093	162.941886051547	181.9043731296	162.01194395687
ENSG00000011007	10.1353700318984	8.62698584832909	11.0432184913312	11.3779869456003	10.1042750025307	11.8421607352218
ENSG00000236810	1.12834640708738	0.734620365324711	1.03202212127392	0.930331700753479	0.495684624678542	0.919299907700742
ENSG00000057757	22.8399559697572	23.7974367148084	23.3080629931795	24.1676360941124	22.6278557263622	22.4069189457941
ENSG00000011009	21.4901434659678	22.9809723300144	18.8808067036151	18.8015568347414	19.3576583459959	18.3576712139324
ENSG00000117308	9.8192516555833	9.95006166005415	8.84274236628819	8.48900905067936	8.54610509362032	8.78519166026804
ENSG00000117305	3.98908744497147	4.37227656456515	3.26879172230874	4.12659771468333	4.10076525859126	3.68410494117364
ENSG00000179163	33.5977958564673	30.0402770577282	32.8038624681395	44.2389192825498	49.361664876513	36.0270954220634
ENSG00000188822	0.0723202612460367	0.0538111714662236	0.0920298437533947	0.0251068218883845	0.0529507033880532	0
ENSG00000229106	0	0	0	0	0	0
ENSG00000232557	0.723753623974623	0.336576065337546	0.287812380404962	0	0.264955233905554	0
ENSG00000264926	0	0	0	0.845584885907514	0	0
ENSG00000230228	0	0	0.164240760557179	0	0	0
ENSG00000189266	20.4820452527831	17.0916208493827	23.6847115058693	23.9946502097498	22.3443355948563	25.5967189005993
ENSG00000188529	7.6459989252627	7.14581411851699	8.33359249169062	7.5216491125933	6.74595567808964	7.98594646069307
ENSG00000215905	0.463378844617899	0.215490773539282	0.368540243201475	0	0.169635972927336	0
ENSG00000225315	0.167387952681355	0.311369928285835	0.266258149273313	0	0.122556385727239	0.303058486459349
ENSG00000142661	0.0410601526460641	0.015275766959344	0.026125178251585	0.021381766079788	0.0360755991701965	0.0371700218425936
ENSG00000230703	0	0	0	0	0	0
ENSG00000142677	0.0543203220281168	0.0505224972987024	0.021601358071852	0.070717249214567	0.0596575401574335	0
ENSG00000185436	2.53159402901544	2.48381240172924	2.81147620834341	3.32256632805098	2.56559333745232	3.06031820787195
ENSG00000230023	0	0.0764531895304323	0.0326882638642737	0	0.0300922656139353	0
ENSG00000232298	0	0.0825712309823419	0	0.0770509592298903	0	0
ENSG00000158055	0.192878503851105	0.0717573337267864	0.0460207613337883	0.133920042844236	0.098853856304864	0.104762857501937
ENSG00000001460	0.464304404523727	0.548107656630054	0.497102807185165	0.379723350245391	0.398787045744348	0.484979037196138
ENSG00000001461	2.34350253615773	2.10449517671711	2.08881273528697	1.92171843700717	1.72767491951176	2.20925898348939
ENSG00000117602	1.7288476774468	1.76777339954735	2.04970241237955	1.6868683650194	1.34443160231008	1.88583999246811
ENSG00000264443	0.0525910937836231	0	0.0836548095294699	0	0.0385056049274508	0
ENSG00000184454	1.12460988878153	1.23460216106349	1.1290456553004	0.576031625334377	0.607430121399196	0.784408295010867
ENSG00000227312	0	0.406212492648762	0.347359769454264	0	0	0
ENSG00000239106	0.737807092401314	0	0	0.640345835929962	0	0.667905596371575
ENSG00000133226	9.25736531155101	8.81781491449332	9.46419285663182	10.3600712380397	10.2725298081796	11.8840259595336
ENSG00000284699	0.428860781700538	0.558427557614213	0.341086906800463	0.372210051358838	0.188399319819976	0.155291820375332
ENSG00000169504	228.472676265021	185.500210675256	263.652788108099	226.890271208333	164.953642686393	265.550498392046
ENSG00000238482	2.84090207541441	0	7.90811587280923	8.01329975990859	2.08002239701556	7.07230879148592
ENSG00000020633	0.084008545785248	0.140643104905585	0.0935406144583891	0.0437468192134332	0.110715319938425	0.0304197552183384
ENSG00000278034	0	0	0	0	0	0
ENSG00000229162	0	0	0	0	0	0
ENSG00000261025	0	0.0289320400003621	0.0247403192325182	0	0	0
ENSG00000264371	0	0	0	0	0	0
ENSG00000285823	0	0	0	0	0	0
ENSG00000233755	0	0	0.140070915144941	0.0764259804180604	0.0644734636386632	0
ENSG00000233419	0	0	0.150349750957816	0	0	0
ENSG00000231953	0.615337089209193	0.286157788343663	0.244698784959684	0.333783507595071	0.225265583482455	0.0696298344395467
ENSG00000117614	18.8519564132025	21.2252656989719	17.9707659005377	15.3244069204497	15.18971845417	13.7384415533772
ENSG00000284602	0.173502581089807	0.129097668896593	0.165590684616553	0.0903501658914878	0	0.0628258232203399
ENSG00000284657	0	0.0930012812116903	0.238581315335692	0	0	0
ENSG00000117616	8.75652532710037	9.07924324398195	8.50112493973915	8.05542638664804	9.79680154996462	7.46181305152688
ENSG00000272432	0.156688928901722	0.145733966434814	0.124619793577406	0.271981942683654	0.344168654351544	0.567375475680595
ENSG00000261349	0.993387327023992	0.153989049500838	0.658394334259716	1.00585914532789	0.363664046537035	0.599514391514354
ENSG00000187010	0.183505295544426	0.21334432152395	0.127704255718471	0.139356881287505	0.134357015684072	0.145354643822489
ENSG00000224183	1.58321105244449	3.23954462887388	2.26652249568907	2.88555842315939	1.27509706317048	1.433214092214
ENSG00000259984	0	0.153989049500838	0.526715467407773	0	0	0.149878597878589
ENSG00000183726	29.3056544370369	32.5215389349173	25.6473747899284	23.1908474193087	24.5406044213285	23.9670382388303
ENSG00000188672	0.124938973312512	0.116203820338487	0.198736045655707	0.189761343076655	0.160083926774009	0.0565509876089373
ENSG00000238084	0.63593414658858	0.295736291719183	0.758668617803874	1.24184223829932	1.04762634326673	0.287842160779382
ENSG00000204178	3.83885906860628	3.28624783572849	5.02785588387758	4.11083036767905	3.31410454674024	4.23588784228115
ENSG00000157978	5.40703096510224	4.84564763326428	5.87943578648268	5.75599361468784	5.21662834070857	6.64106318660141
ENSG00000225643	0.314675488684618	0	0.375407452702124	0.546216323816034	0.575989638925117	0.997018498931481
ENSG00000117643	12.7049792766075	12.19258542914	12.2943653211763	15.1407098294736	13.3892511953248	15.9828936035778
ENSG00000233478	9.02088599666211	6.76935584646962	10.734728846489	9.13414177115203	7.60554952002274	10.3005818569913
ENSG00000162430	5.82323920555531	4.85692043651649	5.92929935581108	6.58959867236606	6.46457232092348	6.63995389557374
ENSG00000255054	0	0	0	0	0	0
ENSG00000228172	0.0272087828561888	0.101225884312044	0.0432800572037537	0.0472292310066496	0	0.0246309618425608
ENSG00000117640	4.52019411363212	4.59298746200695	4.72760408246417	4.36529381533482	4.01737177762934	4.44673335676093
ENSG00000272478	0	0	0	0	0	0
ENSG00000127423	10.666950213812	10.8898011837409	10.0901665921042	10.7369615745466	8.80359977773396	9.39921800010114
ENSG00000236528	0	0.166504060591012	0.142380682885847	0	0.13107326058932	0.243089315993895
ENSG00000182749	12.976856378908	15.5425253101733	14.5372750102634	14.8835250527707	16.3023411434882	14.8981235572819
ENSG00000207302	0.690855731975776	1.92766291966049	1.09891999790985	0.599596555461692	1.51747088509545	0
ENSG00000117632	3.83551273654016	4.2898530608427	3.63937169088977	3.59221638641879	3.38589175288027	3.03261783958651
ENSG00000229786	0.302765460228428	0	0	0	0	0
ENSG00000223624	0	0	0.431718570607443	0	0	0
ENSG00000283938	0	0	0	0	0	0
ENSG00000158006	3.17055042575584	3.29905979036202	3.40421631686286	2.82052721265422	2.9742693141158	3.24687458491663
ENSG00000207237	0.730712793435917	0	0	0	0	0
ENSG00000252190	0	0	0	0	0	0
ENSG00000252691	0	0.841440163343865	0	0.785185965485549	0	0
ENSG00000158008	0.251247951897736	0.264839443080238	0.452938152103026	0.581491039019494	0.392439755751669	0.606517755576568
ENSG00000158014	32.7830597343222	33.4007002746204	32.4492414477155	33.807441004491	32.1786540937955	35.4394757347463
ENSG00000284309	10.0948632461923	9.98997821984873	11.6256626771441	12.4761961274601	11.7075862123198	13.3055880016807
ENSG00000158022	0.0295352236756064	0.0549405159120751	0.0939612901438663	0.0512674862812173	0.0432495912321542	0.0534739808987736
ENSG00000175087	2.79846081508159	1.79235104253622	2.89208603639561	1.87613563880957	1.11649272765935	2.82155135948988
ENSG00000197245	0.106359874761841	0.123654607629259	0.0422957312001693	0.0923101764881541	0.0194683691813038	0.0962831020661612
ENSG00000282872	0	0	0	0	0.0731151105389834	0
ENSG00000236782	0.10997703403377	0.204575900784037	0.174936613270744	0.063633016016195	0.134203085190946	0
ENSG00000142684	0	0	0	0	0	0
ENSG00000142675	5.69533058292174	5.26217489240324	6.4282606852753	5.61185596306466	5.24340051070576	5.5981491328824
ENSG00000188782	0.112306596823648	0	0.0297736945246512	0.0649809074884592	0.0274091621281608	0.101666418363949
ENSG00000236155	1.11931185656997	0.952454362268267	0.852343150995578	0.868109083745853	1.49955860994494	0.754559597279701
ENSG00000278572	0	0	0.0672309231201802	0	0	0.0765231105965208
ENSG00000130695	298.540984648471	289.13944682283	289.42178024641	272.411457413354	303.9739475354	262.046691817703
ENSG00000270733	0.849096430361289	0.789731549954018	1.012970947794	1.84233578493816	0.466262003800277	0.576488349940828
ENSG00000142669	55.5276261618828	48.5585412964868	59.2561536386946	47.6017892491116	45.1729388153646	48.5719947220208
ENSG00000158062	3.89340677182777	3.53104354260372	3.52056215316784	3.44920977695438	3.61947774888837	3.4367888945948
ENSG00000169442	0.568940014568286	0.226783872901234	0.258569411272907	0	0.238034648642423	0.147153532462614
ENSG00000176092	26.0661520918779	25.4841045206844	26.9111880561391	24.1056077119624	21.3927814746281	26.5997883904919
ENSG00000225854	3.0749070151523	1.42996189608726	1.22278670287657	1.90623182372214	0.804054900580438	1.98827388515238
ENSG00000176083	0.0319437286747942	0.148551857336874	0.0508117695544699	0.0277240946199185	0.0233882299790527	0.0867519248755008
ENSG00000131914	0	0.158714761349292	0.0301599799825559	0.0164559932886193	0.0971766950701508	0.0343284812506348
ENSG00000117682	7.84928653306287	8.80354515429889	8.15451267212414	7.04815250505184	7.22850528240903	7.65883384802852
ENSG00000223583	0.284090207541441	0.132113969571747	0.903784671178198	0.123281534767825	0.312003359552335	0.642937162862357
ENSG00000225891	0.861937208136129	0.801674560161263	1.14254442126733	1.12211831740468	1.05180716673282	1.04036712931981
ENSG00000198830	55.6098938341282	62.5959041880453	55.068637440098	46.1084732605735	44.0201631142009	50.5606399880613
ENSG00000224129	0.169440647753256	0	0	0.294116482054788	0.12405930684541	0.230081192061111
ENSG00000117676	9.93193174164359	8.69697909142089	9.82005667744734	10.1780598163688	9.47516660747904	10.5225779713877
ENSG00000238705	0	0	0	0	0	0
ENSG00000243905	0.49996138498247	0.232503203029226	0.198817762779743	0	0	0
ENSG00000252802	2.23512148580398	2.77180289101508	2.96277450416872	1.93987120884665	1.63648820941666	0.674453690453649
ENSG00000252429	0	0	0	0	0	0
ENSG00000229247	0	0	0	0	0	0
ENSG00000238316	0	0	0	0	0	0
ENSG00000235069	0	0	0	0	0	0
ENSG00000260063	0.531958913621348	0.353404868604423	0.513745099022857	0.131911242201572	0.166921797360499	0.103191414639408
ENSG00000117713	6.81313525733017	5.60016253363614	7.72583258199055	8.55087629163256	6.03634827220288	10.175748070084
ENSG00000060642	2.62901042889658	2.44520222511635	2.10880862993346	2.76927800009214	2.36908523752335	2.50197989368169
ENSG00000241188	0.522296429672408	0.242889944058023	0.207699655962344	0	0	0
ENSG00000204160	21.4449956242812	22.6891646694157	20.3914753843206	25.4431452259655	30.0721266032098	22.3113151838701
ENSG00000175793	20.3226727822874	24.2564250723945	21.6120932922271	19.237056154396	21.4975042055188	18.2409066281782
ENSG00000142751	6.53253421599107	5.9338515797007	5.86318733570502	5.76234086741152	5.41990170180371	6.60447160710145
ENSG00000226698	0	0	0	0	0	0
ENSG00000198746	7.54818105363196	8.44995011674396	6.76391432421369	5.81002325202431	5.3765073307127	6.36926783991554
ENSG00000090273	18.7856639164001	20.1698156801544	18.094087150459	16.8814982579393	18.1377443210346	16.5241154161144
ENSG00000131910	0	0	0.0522842559559187	0	0	0
ENSG00000175707	11.9098442138155	11.3136862564941	10.2138883241315	9.30662138231951	11.1405326738091	10.2443233718989
ENSG00000172746	0.152905695205906	0.426645716625058	0.243221729919686	0	0.335858747204223	0
ENSG00000224064	0	0	0	0	0	0
ENSG00000225294	0.17115795161562	0	0.136127477218563	0.297097392345883	0.125316664685059	0.154942064023136
ENSG00000253368	0.49996138498247	0.178848617714789	0.183524088719763	0.300405156835564	0.168949187611841	0.31333425497796
ENSG00000158246	2.21435599902709	3.2833222589938	2.57791409982654	1.97755451780229	2.16171246581727	1.83025313127329
ENSG00000090020	99.6293990980533	98.5794899635773	92.3201329010727	90.5868548931956	95.0193157388579	93.4492054233677
ENSG00000229985	0	0	0	0	0	0
ENSG00000214973	0	0.441756085755529	0	0.206111315939957	0.26081530837578	0.322473170748151
ENSG00000225159	1.6653846364814	1.95656674659888	0.906260436569257	1.59754099552077	2.18198427922221	1.42825487390184
ENSG00000225990	0.690855731975776	0.642554306553497	0.549459998954927	0.599596555461692	1.51747088509545	0
ENSG00000224311	0.40102443544768	0.745973337423585	0.318947756649298	0.174025385490201	0	0
ENSG00000142784	6.61037921498734	5.63195009728165	6.57181157448581	7.51088248259284	7.50002763704765	7.24030067301736
ENSG00000252098	0.730712793435917	2.0388742419486	1.74347884283775	2.53675465772254	1.07001152154166	0.661483427175694
ENSG00000243659	0	0	0	0	0	0
ENSG00000186501	3.87101469123156	4.21622430372569	3.61887416648598	3.56596521590488	3.89086405822432	3.8270274419441
ENSG00000206888	0	0	0.564865419486374	0.616407673839123	0	0.642937162862357
ENSG00000241547	0.649522483054148	0	0.129146580950944	0.704654071589595	0.237780338120369	0.293992634300308
ENSG00000142765	1.15678744519583	0.96199033001204	1.19062786306494	1.15753059954818	1.4547864383138	1.10879027191341
ENSG00000142733	1.18189215306702	1.02787923811426	1.07428252673878	1.30552431183136	1.12382547202921	1.26444741563134
ENSG00000142748	0	0	0.0278913705053262	0.0608727467473799	0.0256763263129517	0
ENSG00000174950	0.0744675458278641	0.0692611207455999	0	0	0	0.0337061618943029
ENSG00000231207	0	0.199101334425027	0.17025521094378	0.185790481974045	0.313468164057275	0.193786694158513
ENSG00000181773	0.646758557594344	1.03598590323755	0.857313473546695	0.530139744072513	0.736613132560122	0.650536892919831
ENSG00000158195	27.7145613408887	24.0584286872356	28.4633057598163	33.9422778779768	32.9471553282028	35.0031484001187
ENSG00000241169	0.1775563797134	0.330284923929368	1.12973083897275	0.154101918459781	0.260002799626946	1.28587432572471
ENSG00000237429	0.80559148958306	0.249756090886518	0	0	0.19660989088398	0
ENSG00000126705	2.30812593592485	1.49080033761056	2.48405984823422	2.90150677374797	3.49388358944277	2.77764042458734
ENSG00000000938	0	0.183111330883121	0	0.0189854983018958	0	0
ENSG00000235912	6.72864697288907	12.8845525012029	6.92548540349439	7.90093377769834	9.56322797377859	3.94133875358851
ENSG00000233975	0.344644582845058	0	0.137053514478553	0.299118463042114	0	0.467988275008654
ENSG00000126709	1503.54167592333	1745.20721009324	1305.16758988751	993.833023615776	1372.93982383911	1197.97478128201
ENSG00000225886	0.0920583046848399	0.256866046229744	0.402693276036016	0.199744461237996	0.20220690170866	0.250009484286876
ENSG00000206767	0	1.98170954357621	1.12973083897275	0.616407673839123	0	0
ENSG00000226662	0	0	0	0	0	0
ENSG00000207095	0	0	0	0	0	0
ENSG00000009780	1.67661814973794	2.03247222400164	1.9177979140519	1.76579253318912	1.48963428482349	1.58598604552388
ENSG00000231344	0.435496449956077	0.202524280002535	0.346364469255255	0.188984587681336	0	0
ENSG00000230833	0	0	0.178818342855154	0.195134973670965	0.164617157160255	0
ENSG00000117758	21.4388017710111	21.4836344981056	23.3056187284236	20.9391090390171	20.3118567770966	20.9459432384724
ENSG00000269971	2.06505789449281	1.92067863371969	2.29937064780051	2.15072677502563	2.11676192304981	1.49552774839722
ENSG00000270031	1.0584140740576	0.590648805467003	1.17850751864984	0.734881572153606	0.1549877412818	0.958137554683457
ENSG00000223062	0.716925759597503	0	0	0	0	0
ENSG00000117751	6.38900636133681	5.29041697591581	6.3892510697916	5.45145786324341	4.40150890521358	6.80865665942885
ENSG00000252947	0.4577959669719	0	0	0	0	0.414423351965495
ENSG00000130775	2.1214548445653	2.27904459736244	2.35431897409815	2.09813380260021	2.29979537588223	2.67971645893291
ENSG00000117748	16.6366546253899	18.97428814102	16.1055189391543	15.4517131157364	15.4603150601354	14.8219466297317
ENSG00000130768	2.4762132415761	2.38250473216465	2.53533602514034	2.74197525924616	3.27175058496858	2.34467384074561
ENSG00000227050	0	0	0	0	0	0
ENSG00000158156	11.1927191866582	10.9770670087849	9.98162294856873	7.71846677847333	8.58037675094071	8.82813900913154
ENSG00000158161	2.21546979296258	1.49364389939244	2.5638076459026	1.89229454338211	1.44186652046706	2.26024693487521
ENSG00000238231	0	0.577773627146196	0.494064849196528	0.53914676649144	0.454827785723431	0.374900688971511
ENSG00000240750	0.255872493324362	1.18991538250648	0.20350370331664	0.222072798319145	0.374684169159369	0.463261120715638
ENSG00000228589	33.8123664416338	30.4104629959166	18.9043285984052	25.6655500612457	17.6481195447224	23.2344839618834
ENSG00000228943	0	0	0.514388084128017	0	0	0.292741601813924
ENSG00000214812	0	0.126895823556346	0	0	0.299680067074505	0.370525725814751
ENSG00000253005	0.723753623974623	0	0	0	0.529910467811108	0
ENSG00000169403	0.758972404231781	0.570734594431283	0.719225158003049	0.672730516965094	0.50840326437891	0.409315711843523
ENSG00000126698	22.9719099520893	24.106911050925	22.8535786268926	21.2848472527468	20.0367808465973	21.0575278257703
ENSG00000130770	23.1227084765106	25.8263512966648	20.0744284562005	21.4615144615592	20.6307839434325	17.778296155104
ENSG00000270605	0.429786856396241	0.726796644944829	0.652572029607137	0.37301379542861	0.457711869368978	0.601286734831171
ENSG00000271398	0	0	0	0	0.261838113506665	0
ENSG00000130766	31.0094786848901	30.7450977494262	29.8439683764832	27.1997696054212	20.8027840903952	31.8370268546721
ENSG00000130772	4.55437830242574	3.5708069933285	3.8018604187223	3.98543128989396	3.41725323967342	4.87250199552101
ENSG00000204138	1.78516668246131	1.6507028825828	1.71696869381163	2.10784148287134	1.58061248524919	2.27372506079731
ENSG00000206779	0	0	0.59842178104002	0	0	0
ENSG00000229820	0	0.538180002950898	0.306805075558589	0.334800107110589	0	0
ENSG00000221216	2.55442455520455	2.96978881180188	1.01580840142928	0.554248916813329	0	0
ENSG00000180198	26.4845799513862	28.6505181543504	23.5668594201964	24.9708524332194	25.7738474833898	25.0193176097605
ENSG00000242125	11.3582225406291	12.0164571272052	12.9219873531132	14.633500082782	16.3736890268004	14.1526385700819
ENSG00000274266	0	0	0	0	0	0
ENSG00000200087	12.2931681719219	9.7013101185528	14.2213176200099	12.9324747256443	12.8191576404305	16.5241154161144
ENSG00000231468	1.11938981122098	0.809765656376747	1.28597021032004	0.107947006711598	0.364259241375884	0.675557542647517
ENSG00000279443	0.10944905979453	0.135729186213893	0.116064522102817	0.0949912929920107	0.0801352843785401	0.132106147722078
ENSG00000180098	7.79155780298358	7.6075091177199	8.76255507495969	9.31732156121057	9.18953991499848	8.9044783683275
ENSG00000197989	7.85593332352201	8.86411648867166	7.99074035048375	7.54485304669096	7.81263921073128	7.20840167898351
ENSG00000221539	15.4042156454058	10.5066312287802	16.3352972662276	12.4780904785271	14.2860997740968	14.874438146221
ENSG00000278274	0	0	0	0	0	0
ENSG00000273544	0	0	0	0	0	0
ENSG00000280498	0	0	0	0	0	0
ENSG00000274582	0	0	0	0	0	0
ENSG00000120656	8.84484531481182	8.64987526066453	7.78460443534345	6.71691819511643	7.61873843322774	7.38868779760133
ENSG00000188060	0.58722737217941	0.353404868604423	0.247256999529717	0.509657072142438	0.278202995600832	0.406511633427972
ENSG00000229388	0.155407219871851	0.144541868549866	0.185400613144301	0	0.113784456278459	0.0703417959368836
ENSG00000270103	0	0	0	0	0	0
ENSG00000274978	0	0	0	0	0	0
ENSG00000162419	8.57713595713539	7.99934847344274	8.97391783399214	7.17863471649677	6.28853341968128	8.29706476793095
ENSG00000252777	1.7537107042462	2.17479919141184	2.324638457117	3.04410558926705	2.14002304308332	2.11674696696222
ENSG00000198492	28.1999468517295	27.2906584203468	30.6353494105059	29.3288017126066	24.4103483572018	30.555426223019
ENSG00000116329	0.0325282527629044	0.105889099207318	0.0388061636501072	0.035289256875755	0.0178621506003744	0
ENSG00000233427	0	0.260575018325842	0	0	0	0
ENSG00000199756	0	0	0	0	0	0
ENSG00000159023	1.2011276568538	0.880286223003065	1.52968256598966	1.31297640164622	0.985183418623462	1.46583112877467
ENSG00000225616	0.229589518179261	0	0.182599999652695	0.199261695168538	0.168098486767874	0
ENSG00000206704	3.00966853534001	2.79924648399543	2.9921089052001	1.30605190298586	0	3.40565724882536
ENSG00000277958	0	0.501283501566558	0	0.233885181208461	0.394614178157208	0.73185400453481
ENSG00000253304	5.24097451843692	5.43699797852959	4.14541439150913	5.29844322598206	5.9456797847241	5.42220897941062
ENSG00000225750	0.817141188358445	0	0.216632974498358	0.236400075630058	0	0.986297869910712
ENSG00000116350	14.3989778389419	14.2347491211182	14.3336585131624	14.8776538770018	14.9096534019292	14.5045843134218
ENSG00000277916	0	0	0	0	0	0
ENSG00000116353	2.92583215403305	3.17181320114118	2.52734787892577	2.53934186288085	2.36919430215905	2.47322615402967
ENSG00000237934	0	0	0	0.11510579598741	0.0971040124261193	0.240119638486116
ENSG00000060656	4.41270916502935	4.10419302659432	4.94777134647081	7.40298051864555	8.21036078007842	6.06402706002309
ENSG00000230523	0	0	0	0	0	0
ENSG00000225011	0	0	0	0	0	0
ENSG00000228176	0	0	0	0	0	0
ENSG00000284676	0.0778229703198519	0.0361909747674781	0.123790271141919	0.0337714393757225	0.0569796201947428	0.0704498478507652
ENSG00000270927	0	0.286738230105009	0	0	0	0
ENSG00000233399	0	0	0	0.0434204220545004	0	0
ENSG00000233372	0	0.128277629257504	0	0	0	0
ENSG00000231251	1.63428237671689	1.52002094023408	0	0	1.1965720240896	0.739723402433034
ENSG00000236335	0	0	0	0	0	0
ENSG00000231949	0	0	0	0	0	0
ENSG00000162510	0.0329978855915481	0	0	0	0	0
ENSG00000186056	0.0566556639045741	0.087824271521974	0.0901201787550328	0.0163905619037739	0.0553087466403244	0.0512879794430459
ENSG00000162511	0.0696342063384258	0.302239960932311	0.0369215637660611	0.0201452721749499	0.11896279591972	0.0210123019017325
ENSG00000264773	0	0	0	0	0	0
ENSG00000229607	0.17115795161562	0	0	0	0	0
ENSG00000223382	0.0461689735828283	0	0.0367196840127837	0.0400702436821301	0	0
ENSG00000222784	0	0	0	0	0	0
ENSG00000235143	0	0.0404584852437806	0	0	0	0
ENSG00000162512	9.79632841393696	9.89153573085537	10.4255117107494	13.1873910592063	10.5344731318498	14.144344650824
ENSG00000266210	0.284622211675413	0.794168244054884	1.13184643979479	0.247024798130285	0	0.257656466016001
ENSG00000134644	18.0200551143659	14.7425501749799	21.6074459942447	19.385234656718	13.5550953603426	23.2846961895901
ENSG00000237329	0.44966941134518	0	1.19212228570103	0.52035992978924	0.219489542880341	0.542755632554416
ENSG00000232768	0.932443319231109	0.433625605649599	1.1124036788658	1.21390713682428	1.02406010650613	0.422050775621302
ENSG00000215900	0.301564009989426	0	0.239843650337468	0	1.10398014127314	0
ENSG00000225142	0.348596928978603	0	0.138625229094133	0.151274360322904	0.255232106055809	0
ENSG00000084628	0.127208119379537	0.141977181896655	0.121407298061685	0.0662426726824099	0.0931379295617113	0.161218592227621
ENSG00000060688	3.62249784738651	3.93380322692891	4.40728929849701	4.02769446041904	3.15406642783731	4.55556017561246
ENSG00000229447	2.95629340685286	2.4261203794354	2.90446818669538	2.11299472634097	1.90986038169907	2.99105549679444
ENSG00000121766	10.8393502143414	13.6505160075212	9.65916926845804	10.0255290793491	10.2244307597182	8.27250278733414
ENSG00000229044	0.17310735880942	0.322008991894691	0.413033712198465	0.450721784287832	0.253487923098708	0.470120340042862
ENSG00000121769	0.740683533307362	0.75778821728044	0.82472553449375	1.09283192857053	0.867689654895381	0.871662371872844
ENSG00000168528	18.4150330360407	19.9555749981196	17.2517125059306	15.5364607608502	16.3990044180597	15.4685355278008
ENSG00000215899	0.0566275190144079	0.158005157349221	0.270226228994226	0	0.0829219062893686	0.051262501062796
ENSG00000206981	0	0	0.564865419486374	0	0	0
ENSG00000260386	0.0213766893157061	0.0397642608837607	0.102009451282771	0.0556587519837858	0	0.0580542417099343
ENSG00000265961	0	0	0	0	0	0
ENSG00000284543	0.239217916941247	0.0933034787135967	0.165708387174668	0.154039326291438	0.0734492067995697	0.111769742365999
ENSG00000229167	0	0.239191112422622	0.409073434078118	0.22320007140706	0.0941465298141562	0.232806350004305
ENSG00000142910	23.3551361161968	24.68012034488	21.2074288178343	18.3716566254983	18.3010264479699	18.9278704123032
ENSG00000121764	0	0.0276313423459283	0	0	0	0.0268937749907241
ENSG00000162517	19.1094356038203	23.5180069722387	17.0438692087141	17.1478691591177	18.5635227419325	16.6193626930105
ENSG00000235790	0.480107322762949	0.287061716375434	0.16364783362376	0.11905346769095	0.22597716249165	0.155221742839062
ENSG00000264078	1.10824773671114	0.294504057170353	0.629589582135854	0.412222631879913	0.23183582966736	0.429964227664201
ENSG00000084636	0.0163974820406377	0.0305020924461688	0.0652072498490042	0.0213471640201056	0.0240114787442729	0.0445318436247312
ENSG00000121753	0.068586760394707	0.118469914694624	0.0935130477850056	0.0935420103286033	0.0645649035690429	0.195135905283392
ENSG00000266580	0	0	0	0	0	0
ENSG00000254545	0	0	0	0	0	0
ENSG00000134668	0.0429042374127511	0.0698330015590956	0.059715483302088	0.148947062471782	0.0628263645675837	0.106808333195341
ENSG00000203620	0	0.0939490124779149	0	0	0.024652458626569	0
ENSG00000269967	4.79008999853732	1.80615776118104	5.04529709432207	4.94386256973525	5.02376789330292	5.74262273404998
ENSG00000184007	31.1486583486741	31.3272718768856	31.5381371032828	30.45993336445	28.2302131865824	30.49104854851
ENSG00000228634	2.49883988161451	2.32413259817222	6.07913190333111	3.57206458572923	2.47530711753158	5.58870330735673
ENSG00000284702	0	0.150947087497885	0.0645388146129653	0	0	0.0367294588501186
ENSG00000121774	42.5507826670364	40.6001914266286	43.0563470752975	42.3895379761463	42.0871198473053	43.2169172421453
ENSG00000203325	1.70499651801714	1.92560345072923	2.71207819996983	1.47977355033815	0.624173387565968	1.32296685435139
ENSG00000121775	4.68899954255899	5.16322006613555	4.90811963605483	5.35597064967377	5.05106148041226	4.78144616296076
ENSG00000266203	1.28803611046331	0	0	0	0.943061002036717	2.33200937038211
ENSG00000276493	0.783444644508612	0.971559776232091	0.623098967887031	0.226651618903045	0.573614423919241	0
ENSG00000025800	34.4005515951467	28.7448558902314	40.3125872762666	41.4515206944914	35.7944602896043	42.159487050539
ENSG00000250135	0	0	0	0	0	0
ENSG00000084652	12.1072365492051	11.3438599798951	13.016699838068	14.7989782795219	13.0951125893239	14.9371072467783
ENSG00000160050	0.916891567632861	0.652131056331796	0.793577784154206	0.983014934788154	0.829277914495027	0.927672996521768
ENSG00000224066	0	0	0	0.0486039949158335	0.041002652262466	0
ENSG00000160051	0.736020634550464	0.541944511984184	0.707335511164737	0.425863574500637	0.606253501309318	0.777336456794036
ENSG00000222046	0.121980947860891	0	0.0323384697084227	0	0.029770251000624	0.220848399442286
ENSG00000160055	1.53222553829408	1.5438577289916	1.16785253208286	1.366764480946	1.05952415014598	1.4448531873342
ENSG00000084623	71.1481279915922	79.2036650449102	67.7635479290847	67.2938510941354	71.1554560342533	64.8062024305463
ENSG00000220785	0.076995066380279	0.214835786385668	0.306183383409534	0.245022570789817	0.244284967430653	0.302034985998493
ENSG00000183615	0.324761241527074	0.151027721625822	0.258293161901889	0.211396221476879	0.297225422650461	0.220494475725231
ENSG00000182866	0	0.0635049179882162	0.0181014075726391	0.0197531060499509	0.0666554047561142	0
ENSG00000277617	0.292285117374367	0.543699797852959	0	0.253675465772254	0.214002304308332	0
ENSG00000252450	2.07256719592733	5.14043445242798	2.74729999477464	0	1.0116472567303	1.25080502593222
ENSG00000116478	28.8980960609701	22.6863988324414	29.1298374414409	29.6742044972752	26.5777577932059	29.9965959284881
ENSG00000175130	0.939303555540931	1.91366968284914	0.92492972160747	1.0481470098418	1.3754591895509	1.01227599214644
ENSG00000233775	0.221234732219317	0	0	0	0	0
ENSG00000162526	0.13873871386095	0.1935581206414	0.0827575534710753	0.18061785787527	0.0253950703423854	0.188391446169618
ENSG00000225828	0.454094980244183	0.322971057424077	0.594845974264034	0.533208887633772	0.586719850124777	0.652880655012073
ENSG00000160058	22.3946983249937	22.5196277299199	22.726667920416	23.6645108398611	23.9296277829833	23.5091906205551
ENSG00000224333	0	0	0	0.0654971411129951	0.055253822363621	0
ENSG00000270850	0.222856687734121	0	0	0	0	0
ENSG00000229259	0	0	0.0335594668989683	0	0	0
ENSG00000263529	0	0	0	0	0	0
ENSG00000254553	0.0440929100767829	0	0.0526027849304108	0.0382684195536908	0	0
ENSG00000273274	0.07105575550943	0.0550732224722492	0.0941882497818949	0.0616695849469716	0.0867081176876521	0.0750444031453803
ENSG00000160062	0.214824397222149	0.199804872709215	0.179399660436167	0.20509168398831	0.204474286519339	0.233365743354139
ENSG00000176261	6.65029349472009	7.34633739891381	6.02523114118799	4.81918726819678	5.23157148340278	5.6890197441154
ENSG00000200591	3.72520247633997	2.07885216826131	3.55532940500247	3.23311868141108	1.0909921396111	5.39562952362919
ENSG00000162521	8.36978649731582	8.04583840244072	9.80324830236795	9.0471332428639	7.23856579894878	10.4026825599178
ENSG00000162520	0.0653806686412406	0.0810794077670028	0.0346662459908471	0.0756588713516331	0.0957394880186401	0.0394575717959691
ENSG00000224409	0.192390203841355	0	0	0	0.140862276253586	0
ENSG00000162522	10.7398243128439	9.72826142914439	10.6087691667458	11.9416715488431	10.9415629116438	12.7900842509197
ENSG00000134684	32.8703301994125	34.6088888616265	31.3022249526405	29.9980814431851	26.2619291512134	31.4567106649601
ENSG00000116497	1.88456186186126	1.88349342632333	2.51781050206342	2.10908773152394	1.50690767684592	2.22979055634426
ENSG00000160097	0.266306287254122	0.180136282181293	0.192547307693667	0.0210116664863925	0.106353486690347	0.0876639393772184
ENSG00000121905	0	0.106500713793397	0.0303569060196092	0.0993806445516617	0.0838381704472622	0.0691052500515039
ENSG00000121900	11.369622914379	13.7171967348224	10.6634791610872	11.5433973415631	13.9788661162874	10.6322840771726
ENSG00000116514	10.0452011603374	10.3448781461218	10.6060516273369	10.7904406935003	8.14356661452243	10.7013318885312
ENSG00000278966	0	0.0775861401985562	0.132690669341475	0	0	0.0755151223120441
ENSG00000217644	0.144475533302919	0.268748949509067	0	0.125390914640278	0.105780606692331	0
ENSG00000239670	0.176116177328703	0.16380295184446	0	0	0	0.0797152681648577
ENSG00000236065	0.22617300749207	0.0841440163343865	0.431718570607443	0.392592982742774	0.165597021190971	0.409489740632572
ENSG00000004455	25.6100352537903	28.5710588726817	24.9487651699388	24.6685769858362	26.280394730234	23.447953131497
ENSG00000276645	0.881091368316932	1.02436193798384	0.525570433782974	0.573527140006836	0.806385494495164	0.598211099358888
ENSG00000142920	0.208552271582869	0.118537995262956	0.138223661880718	0.201114868427462	0.127246377009071	0.25172474984457
ENSG00000278997	0.726414482886294	0.259856521032664	0.977715586375679	1.16392272530799	1.02280513088541	1.31518469638462
ENSG00000116525	2.68876654874829	2.50078047449098	3.11652023543277	3.05718594789711	2.94531970109493	2.96234267661128
ENSG00000279179	0.198360549494205	0.245989467706095	0.28046682081226	0.21041526453267	0.145233582390225	0.339182917414915
ENSG00000284721	0.117094191860301	0.0363025031951128	0	0	0.0571552122446495	0.0353334753088198
ENSG00000160094	0.866939945859725	0.742670093134483	0.925388950506497	0.792021868517396	0.751674260104319	0.826109593830948
ENSG00000270115	0.324068786854309	0	0.128871215106699	0.281260644353032	0	0.440048676500675
ENSG00000184389	0	0	0	0	0	0
ENSG00000225313	0.208203097307768	0.158438048191273	0.195698081819563	0.246409543340421	0.166298179188542	0.342686308474581
ENSG00000134686	6.14063124984298	5.8817935920495	5.90434804907144	6.82756680741806	6.48674321400934	6.58212574450363
ENSG00000284154	0	0	0.60440599885042	1.31911242201572	0	0.687942764262722
ENSG00000222112	0.254160971629884	0	0.404284949063826	0.882349446164363	0	0.690243576183333
ENSG00000233246	0.310180124560552	0	0.246696326061396	0	0	0.140396482502596
ENSG00000234512	0	0	0	0	0	0
ENSG00000121903	0.157485952466219	0.119843399300671	0.136640391601451	0.173959814508479	0.0943416337757153	0.233288804761285
ENSG00000235907	0	0	0	0	0	0
ENSG00000121904	0.0292977316528803	0.0311421374548151	0.0732330890274232	0.0508552456579284	0.0551594858271187	0.0227331419594445
ENSG00000227000	0	0	0	0	0	0
ENSG00000176256	0	0	0	0.0257538543931223	0	0
ENSG00000231163	0	0	0	0	0	0
ENSG00000201148	0	0	0	0	0	0
ENSG00000142698	0	0	0	0.0256038901788766	0	0.0267058526499504
ENSG00000270241	0	0	0	0	0	0
ENSG00000207941	0	0	0	0	0	0
ENSG00000163866	1.97240976500314	2.29750291541128	1.88993594993395	2.0868420469412	2.02867096038179	1.82805208647244
ENSG00000189280	0.560842291640851	0.730283123315413	0.758295349111228	0.486757351297315	0.73913711008339	0.50770683709426
ENSG00000189433	0	0	0.0212819013679725	0	0.0195917602535797	0
ENSG00000255811	0	0	0	0	0	0.122846922189772
ENSG00000188910	0.350203366439333	0.325718772907303	0.177245160953202	0.38683648739464	0.303027980126587	0.461126276841372
ENSG00000187513	0	0	0	0	0	0
ENSG00000230163	0.316642210488897	0.785344152454274	0.251835832854342	0.274815087919942	0.3863930494456	0.382190424590401
ENSG00000116544	0.0191084059636247	0.0177724349310748	0.0303950716042454	0.0165842647977838	0.0979341699374313	0.0172980327951401
ENSG00000284773	0	0	0.0382172620202605	0.0417044711354955	0.0351821682707343	0
ENSG00000241014	0	0	0	0.0699052687872667	0.0294862740435434	0
ENSG00000271741	0	0	0	0	0	0
ENSG00000243749	0	0	0	0	0	0
ENSG00000163867	0.570490814018157	0.43480111036724	0.768820059011065	0.66705194940843	0.411894748986739	0.645551546070743
ENSG00000197056	1.41215146746773	0.947829149513779	1.74837750625313	1.62993776283552	0.906025081458647	1.62101455946963
ENSG00000233940	0.31796707329429	0.739340729297957	0.885113387437853	0.137982470922147	0.582014635148183	0.287842160779382
ENSG00000228348	0	0	0	0	0	0
ENSG00000284640	0.161175250301878	0.337289906409312	0.128187910678774	0.209827002441525	0.118007633340756	0.0729525730925474
ENSG00000116560	13.845954563689	9.65129374535107	16.1641572006051	14.7347664161331	9.08112121379499	19.0745239916098
ENSG00000201868	0.808448196992929	3.00770100939935	2.57194042064008	1.40331108725077	2.95960633617906	2.19556201360443
ENSG00000146463	1.87823861223701	1.30325844051847	2.43438011829383	2.09588282038591	1.16418149067956	2.73485811868533
ENSG00000240374	0	0	0	0	0	0.227043816588357
ENSG00000201542	0.999922769964939	0.930012812116903	0.795271051118973	0	0.366056573158989	0.905187847714108
ENSG00000229994	3.77397487896474	4.70674655703408	3.20621692392435	4.46652061630606	3.7051866231262	4.1152332399463
ENSG00000227409	0.496693663511996	0.153989049500838	0.39503660055583	0.287388327236541	0.484885395382713	0.899271587271532
ENSG00000278702	0	0	0	0	0	0
ENSG00000142687	4.60116087772422	4.03723497211409	5.23496316378908	6.32910934646655	5.55885931598297	6.21570469320353
ENSG00000236274	0.454600980163522	0.281878260103229	0.120519640847541	0.197275038187795	0.221896706361581	0
ENSG00000020129	2.55013860796427	2.28559585552586	2.71656956977716	2.60227587829012	2.78372735073437	3.05006147263114
ENSG00000239636	0.51646496468092	0.411733827500299	0.821522716884066	0.640345835929962	0.702259988895303	0.400743357822945
ENSG00000116819	0.240053661381474	0.22327022384756	0.4091195840594	0.297633669227374	0.351520030542567	0.496709577084998
ENSG00000126067	11.7372722748228	12.4636695349237	9.80927348949886	9.98254599770312	9.07620757896581	9.51727549155531
ENSG00000142686	0.397875028886573	0.272673913500244	0.216513584597836	0.199920593030765	0.245315399813354	0.189568135646934
ENSG00000092853	0.519641993927446	0.535560880161942	0.636687154582775	0.511945312554614	0.329051778200947	0.610261553956951
ENSG00000232335	0	0.131133531949693	0	0	0	0
ENSG00000134698	4.23525840918134	3.11241386964127	6.01328659926866	5.20057394946339	3.14686751594721	5.99240085012114
ENSG00000092847	2.58859453656198	1.98513465008966	3.19047671869046	3.29160632456033	2.58048003985216	3.6165794174837
ENSG00000271164	0.157337744342309	0	0.375407452702124	0.136554080954009	0.115197927785023	0.427293642399206
ENSG00000271914	0	0	0	0	0	0
ENSG00000126070	1.28590531385386	0.932078823468678	1.60835930119009	1.48701759536205	1.14137259621649	1.87292637054085
ENSG00000271554	0.691904071478015	0.96529402653712	0.917156295675903	0.500422011386845	0.0844318651292357	1.35709498261235
ENSG00000232862	0.0907934653731605	0.0844456077907821	0.0361054957497264	0	0.0664762235605333	0
ENSG00000092850	0.0768393635160115	0	0.152782102843888	0.100033803489564	0.0843891796564707	0.0347797150790051
ENSG00000116863	14.9436899338645	14.8735142542149	13.5882643626443	10.9530617775286	10.5410247733648	12.9504812936747
ENSG00000171812	0	0	0.0388269378276501	0.0564930373454271	0.0119144751863311	0.0147311084424566
ENSG00000054116	26.1573219302651	29.5990354935488	23.3057033863502	21.7109373683053	20.3032183350309	21.4360390678971
ENSG00000116871	18.1515102108376	20.073879275311	18.2892727787217	19.7954453768628	21.0486349166404	20.2950293763713
ENSG00000264592	0	0	0	0	0	0
ENSG00000054118	19.1589932089735	15.5360839618752	22.8438922707401	22.463348149402	18.3158137728757	25.623543837826
ENSG00000231849	1.17365452536425	0.818698537307544	0.466722779035073	0.763964723175129	0	0.265614966896804
ENSG00000214193	8.64573366860163	7.23555788202172	8.68647870498033	8.60931665687508	10.3968575915197	9.74867484449186
ENSG00000142694	49.575031468782	56.5564521350431	46.8651720000449	25.5435064378767	31.2892221311588	30.6194178313466
ENSG00000116883	1.86057446859635	1.11520578776151	1.47977529642377	1.93776035878262	1.81634164701305	1.94630161815351
ENSG00000196182	22.2272635770739	22.8353915098243	22.046222390984	26.5002370290457	23.9184901047871	25.9670703505249
ENSG00000181817	46.7343583395378	55.7037887813656	36.3209219897411	36.9457289321248	40.6890477523142	34.2131962975578
ENSG00000222821	0	0.508496213819314	0	0	0	0
ENSG00000116885	2.01706085304262	2.18025959110333	1.64759167548895	1.89255727692356	1.79614559570121	1.43115783096262
ENSG00000201448	0.589101786956088	0	0.468531782054589	0.511283884502218	0.862644947599478	0
ENSG00000116898	37.9970652586677	45.1330497490697	36.4591958840154	31.3945137475621	31.2930667205325	29.1125298731207
ENSG00000119535	104.682388116832	104.927159113706	99.254808827708	119.438438780686	138.642721950511	109.324870415223
ENSG00000230214	0	0	0	0	0	0
ENSG00000284705	0	0.0262364416187397	0	0.0244824131777231	0	0.0255361085472428
ENSG00000284720	0	0	0	0	0	0
ENSG00000234481	0	0	0	0	0	0
ENSG00000163873	0.015031971222893	0	0	0.0195694652657856	0.00550297686877325	0
ENSG00000284650	0.877699293751708	1.29252983705179	0.872578439148825	0.317399524065381	0.856833095209491	0.331060040549914
ENSG00000264698	0	0	0	0	0	0
ENSG00000207328	4.26135311312161	3.96341908715241	2.82432709743187	0.616407673839123	3.64003919477724	0
ENSG00000223944	0	0	0	0	0	0
ENSG00000252368	0	0	0	0	0	0
ENSG00000230451	0	0	0	0	0.383728269794251	0
ENSG00000233621	2.9961843573143	3.85071971525967	2.98953504807734	2.93136093781272	3.15097299676928	2.76163403574999
ENSG00000163874	6.74475301291313	6.13730979761606	6.66182837566627	6.91044155717945	5.09875403664453	7.36215582389455
ENSG00000283724	0	0	0	0	0	0
ENSG00000163875	7.88926734937637	8.00659151699152	6.34392301632503	6.73363955029534	7.35598399609885	6.23429634376312
ENSG00000263675	2.53313768391118	0	2.01468666283473	5.49630175839884	1.85468663733888	2.29314254754241
ENSG00000163877	3.67522316074477	3.30800189021301	3.20589765380878	2.7781618872406	2.26651773153737	3.31509947070613
ENSG00000232273	1.14276887995993	0.797153838957346	1.93137255271751	0.743860388354731	0.209175184662279	1.55175059608133
ENSG00000237749	1.20148822952309	0.55874287526391	0.238895651719534	0	0.659769950041498	0
ENSG00000163879	0.0341086761747466	0.0634479117781729	0.0542554756598222	0.0888091846060854	0.0249733389228754	0.015438571908948
ENSG00000134697	4.80171790736166	3.53097292565603	5.82838857028951	4.94810664829222	3.53504241581562	5.31673781257874
ENSG00000284748	0	0	0	0	0	0
ENSG00000169218	0.0246015314073601	0	0.0195663968549828	0	0.018012495668555	0
ENSG00000116922	3.70201447716383	3.96922924142992	3.99393228829889	3.39149337189428	3.33793400224724	3.45988354602136
ENSG00000134690	2.1237727848101	1.88940634490822	1.76254483261362	1.8165177135899	1.62256911164519	2.0618778677781
ENSG00000183317	0.12118789214001	0.0606926908790717	0.133455691600927	0.0970887454869276	0.0887301016391269	0.0675115568461945
ENSG00000200421	6.83947174656018	6.36128763487962	4.83524799080336	2.63822484403144	2.78202995600832	2.06382829278817
ENSG00000214141	0	0	0	0	0	0.0363606112189599
ENSG00000227416	0	0.164757514500897	0	0	0	0.160359618709259
ENSG00000185090	0.377704426030494	0.234198057391931	0.22029377029008	0.109270412691826	0.147489991040865	0.159562602711698
ENSG00000233728	0	0	0	0	0	0
ENSG00000196449	28.2168786915407	31.2761373310377	25.7517999510201	22.9724945345564	22.3049937327282	23.6221310620332
ENSG00000197982	5.99505467102242	7.92032426276162	6.31226345729035	4.02060263097576	5.66132496650729	5.08787790691838
ENSG00000188786	5.74880822831787	4.6597999873315	6.79429475278014	7.30739620620624	5.33245522475173	7.87910518890131
ENSG00000235673	0.10997703403377	0.204575900784037	0	0	0.161043702229136	0
ENSG00000204084	5.52297768261485	4.09997137597069	6.97808045705244	7.12734315366838	4.76029313861221	7.77305990079604
ENSG00000230955	0	0	0	0	0	0
ENSG00000252448	0.938199142189325	3.49041845535233	2.23854073648304	2.4428007815106	0	2.54793616393601
ENSG00000222282	0.799938215971951	0.744010249693523	0	1.3885393915955	0.585690517054382	0.724150278171286
ENSG00000277168	0	0	0	0.241595681687861	0	0.251993686543122
ENSG00000183431	4.82578761302066	3.83228064267244	5.77628517888692	4.06308889481636	3.09897007757888	5.84896485227588
ENSG00000212541	1.40729871328399	4.58117422264993	0	1.2214003907553	1.5455721977824	1.91095212295201
ENSG00000183386	6.14323809571274	6.48967024183771	5.85103611661584	4.1798222953093	3.85930303278599	5.56121396260284
ENSG00000183520	5.09620904798674	4.21788971687406	4.96380702157804	4.15023553750885	3.68197760795192	4.6946758801976
ENSG00000185668	0.0695916946129445	0.129452332822133	0.0553485346932619	0.0603989204219653	0.0764293943958329	0.220494475725231
ENSG00000224592	0.222205059992209	0.620008541411269	0.530180700745982	0.0964263466385762	0.325383620585768	0.201152855047579
ENSG00000223589	0	0	0.177766470250123	0	0	0
ENSG00000265596	0	0	0.610511109949919	0	0	0
ENSG00000284623	0	0	0	0.0422251095395558	0.0356213822792358	0
ENSG00000237290	0	0	0	0	0.0216247956160771	0.0267369904493868
ENSG00000275350	0.259808993221659	0.241644354601315	0.309951794282267	0.112744651454335	0.570672811488885	0.470388214880494
ENSG00000200796	1.4204510377072	0	0	0	0	0
ENSG00000238063	0	0	0	0	0.0371680688845466	0
ENSG00000215895	2.94671118332525	3.17343147318258	2.06608173076419	3.16317774667035	2.07232843661844	2.56223580567238
ENSG00000284632	0	0	0.0974848385242613	0	0	0
ENSG00000116954	16.5019188001646	15.6354466736929	15.0545871979967	15.1773240737052	13.5359460216855	14.7654059525326
ENSG00000273637	0	0	0	0	0	0
ENSG00000228436	0.700765547803297	0.36209515225863	0.743122129734123	0.540619845088411	0.62709691631335	0.704859389613444
ENSG00000214114	5.52639119589704	5.30281737688769	4.93230298502481	5.29554838716414	5.78559701282414	5.38763994388048
ENSG00000274944	0	0	0	0	0	0
ENSG00000131233	0	0.0687223857276467	0	0	0.0270493918911844	0
ENSG00000158315	0.0271893132441271	0.0758650880725059	0.108122718935674	0.0943908709850249	0.0597215732953485	0.123066684125711
ENSG00000199963	0	0	0	0	0	0
ENSG00000207466	0	0	0	0	0	0
ENSG00000235549	0	0	0	0	0	0
ENSG00000174574	55.8935305081897	53.1976828844163	56.8684082829344	52.1196188632991	46.3840820830281	54.4380830239272
ENSG00000168653	172.789574132482	232.80868169014	147.130949355193	147.316934721464	173.521503460519	128.298814794982
ENSG00000127603	1.28525383358561	0.839725846999391	1.69724456340332	1.56717251836228	0.829029766708583	2.0854937869473
ENSG00000206654	1.46142558687183	0.679624747316199	0	1.90256599329191	0	1.98445028152708
ENSG00000222378	0.571384439979965	0.53143589263823	0	0	0	0
ENSG00000270040	0.340780854337827	0.158477519553553	0.135517040100991	0.147882558521942	0.374264119642374	0.308494513122297
ENSG00000226438	0	0	0.108316487249179	0.118200037815029	0	0
ENSG00000217897	0.263868508740748	0.245420047641961	0.419726388090569	0.229012573266618	0	0.477738030738001
ENSG00000183682	0.0449137887218294	0.0417736251305465	0.142885578924449	0.0779617270694871	0.065769029692868	0.0406585558074895
ENSG00000237624	0	0.0460462369517164	0	0	0	0.0896342363860224
ENSG00000243970	0.743664866583969	0.652520067585715	0.90393068513449	1.1081908272104	0.842416751819357	0.939951339649952
ENSG00000090621	20.2703305965585	18.1965467585763	21.2905622420179	20.2184807237591	19.1813212537524	21.5146948245537
ENSG00000228060	0.722770263072483	0.384135726743938	0.903324183064486	0.716908925008545	0.680387760980295	1.49552774839722
ENSG00000201457	1.12583897062719	1.0471255366057	0.447708147296607	0.977120312604239	0.412152586075306	2.54793616393601
ENSG00000163909	0.124546512729859	0.0193064664629567	0.0660372574542933	0.0900786958492026	0.0151981969735499	0.225493394459237
ENSG00000225903	0	0	0	0	0.183028286579495	0
ENSG00000116981	0	0.0638491180857133	0.0545985545483667	0.0595805068661121	0.150787531490966	0.124289568972488
ENSG00000116983	0.015315221789064	0.0142444525838139	0.0121806932456755	0.0132921445184978	0.0336400236518539	0.0693211169148248
ENSG00000084072	3.95459482310505	3.9671021057565	3.35489886612549	2.90920593630032	3.26081072777087	2.91508394719181
ENSG00000225333	0	0	0	0	0	0
ENSG00000252413	0	2.28003141035112	0	0	0	0
ENSG00000116985	0.18911853301701	0.190554263453235	0.288289879169632	0.328273518543938	0.196161382215435	0.285335032875455
ENSG00000198754	0.0416178151792636	0.193540453781174	0.165499999685219	0.0722405488508063	0.0609426058271263	0.113024550536044
ENSG00000285905	0	0	0	0	0	0.112962687071054
ENSG00000261798	0	0.059097804114452	0.101071237265956	0	0	0.0575202980152777
ENSG00000229213	0	0.458967361823926	0	0.428283253901209	0	0
ENSG00000284719	0.0435746161223253	0.283696568833826	0.1039689218206	0.037818590080726	0.191424079541857	0.039446259418734
ENSG00000284678	0.338755410924229	0.315071205293691	0.359230905706044	0.0980024087678843	0.082675481605002	0.102220321584357
ENSG00000043514	2.89645469138474	2.44510945368436	3.80240112547869	2.95805862276601	2.3421345106453	2.94847656503233
ENSG00000202222	0.67251442935695	0.625495342662696	1.06974513070871	2.33471225135526	0	1.82639671928156
ENSG00000116990	1.87621297939303	2.01028248386478	1.76678032450844	1.41994127987077	1.15391327426772	1.91585877466016
ENSG00000236546	0	0	0	0.168039798982895	0	0
ENSG00000207356	0.697193857957205	1.2968986003832	2.77250458188266	0.605097441291616	1.53139263633485	0.631140150699745
ENSG00000168389	91.5077813192271	99.2391210765403	86.3695719844648	107.863035955441	104.615990459529	104.1614362561
ENSG00000228477	7.02290585470547	6.82436987649921	8.75346619024746	11.9174984333834	11.1281198240333	10.8173069139242
ENSG00000131236	31.8402256336397	27.445863156956	35.7984570373125	30.7297164908487	25.2527207857913	33.7297579751256
ENSG00000131238	17.2808979969648	15.9476725297908	17.9017264203534	20.3259461253995	19.1045846428716	18.5100952098205
ENSG00000226745	0.110940336521657	0	0.176468904773845	0.0962855782493228	0.0812271520002428	0.100429600622295
ENSG00000117000	2.46987007605173	1.47110576108149	3.61908170941494	2.33368432008865	0.873003316326657	3.865960778998
ENSG00000207508	1.4204510377072	0	1.12973083897275	0.616407673839123	1.56001679776167	3.85762297717414
ENSG00000188800	0.170965422986131	0.556543100164446	0.135974352947226	0.0741907998883983	0.375527103173226	0.232151663980671
ENSG00000259943	0.542462969299603	0.458669524470374	0.666768460769444	0.385204795526979	0.361068131863506	0.580354051616832
ENSG00000084073	11.509749330873	9.53757820085846	12.8427814425383	10.8571963066244	9.37727902305155	11.4207743339248
ENSG00000231296	0.97117099702665	0.677453422244901	0.772403832396703	0.210720834187815	0.355530984793395	0.879160082124884
ENSG00000049089	0.288334381853774	0.217892496649633	0.372647758361653	0.297167844656139	0.38263632309339	0.228389819769459
ENSG00000227311	0.158321105244449	0.147252028585176	0	0.137407543959971	0.11591791483368	0.1433214092214
ENSG00000084070	3.39053956039888	3.67907023774365	3.26256061070455	2.8700049941956	2.5743929088923	3.12615136610711
ENSG00000213172	0.545412419980876	0.16909323856671	0	0.315577134453522	0	0.164579608675292
ENSG00000284677	0	0.105023735097897	0.0898077264265111	0	0.165350963210004	0
ENSG00000187801	0	0	0.227982145417174	0.138213791074573	0.0466392280973733	0.115329885039853
ENSG00000260920	0.0310306780389283	0	0.0246797059555092	0.0538633083714056	0.0227197219763848	0.0280907621177102
ENSG00000279667	0	0	0.0601399003831264	0	0	0
ENSG00000187815	0.163780453701154	0.0870455341390205	0.204694149856977	0.223371869491579	0.171307263301005	0.148263526780759
ENSG00000238287	1.00488106469204	0.934624445895995	1.39862545188527	0.654105333230937	0.827711391870243	0.11370954781202
ENSG00000164002	0.245776618749468	0.205733752745136	0.215021539047691	0.170648437518205	0.12596513384255	0.155743834082764
ENSG00000227278	0	0.16361336509464	0	0.305350097688825	0.128797683148533	0
ENSG00000238186	0	0	0	0	0	0
ENSG00000117010	0.439131412299209	0.204214691328399	0.232836981900643	0.296429757756342	0.232207957804868	0.353357439107658
ENSG00000236505	0	0	0	0	0.441592056509257	0
ENSG00000233910	0	0	0	0	0	0
ENSG00000117016	0.0525184039511647	0.0683851853553825	0.075185265924724	0.0182323762545366	0.0230714301811332	0.0855768469711748
ENSG00000237899	0.484039047881117	0.600263046461865	0.128323991263359	0	0	0
ENSG00000272145	0	0	0.0358272672703272	0	0	0.040779061307808
ENSG00000066136	3.14633461908166	3.18595374034038	3.1582483746274	2.80779355270458	2.16431712771265	2.63003160294096
ENSG00000198974	0	0	0	0	0	0
ENSG00000207962	0	0.794168244054884	0	0	0	0
ENSG00000117013	0	0.032267050317683	0	0.030109847569407	0.0635021674505436	0
ENSG00000264582	0	0.477574146762734	0	0	0.375949994055178	0
ENSG00000179862	0.519716698066883	0.805634198946254	0.826695135205741	0.250591265580494	0.422800905168437	0.313651716229204
ENSG00000229528	0	0	0	0	0	0
ENSG00000228940	0	0.0767437282528606	0	0	0.0604132455159244	0.074695196988352
ENSG00000233118	0	0	0	0	0	0
ENSG00000171793	0.752221140833223	0.957387505466528	0.949878317200017	0.629948625604452	0.502441808500243	0.794446363175671
ENSG00000281207	0.110824773671114	0.147252028585176	0.289611207782493	0.123666789563974	0.104326123350312	0.18631783198782
ENSG00000171790	0.0352640976878586	0.049197893541219	0.0841400462436779	0.0765146416482438	0	0.111730843383737
ENSG00000010803	1.94812927343743	2.14570079881255	1.91637611508678	2.75865651557145	2.17707763591386	2.28953292356381
ENSG00000215893	0	0	0	0	0	0
ENSG00000235358	0	0.096295604524366	0.123516212299132	0	0	0
ENSG00000213987	0	0	0	0	0	0
ENSG00000204060	9.19028267307225	10.1983389939225	9.32569722996895	8.60888632383072	9.2811674929385	8.49170384577838
ENSG00000229901	2.70029905391547	5.91998003245988	2.7612456800273	3.01320096399531	0.847318768327406	2.96828096255489
ENSG00000252563	0	0	0	0	0	0
ENSG00000127129	0	0	0	0	0	0
ENSG00000127124	0.0738319102874875	0.0490499470651524	0.0754983204670892	0.0366165835396453	0.0424737397863865	0.0334184548913189
ENSG00000230881	0	0	0	0	0	0
ENSG00000230638	0	0	0	0	0	0
ENSG00000284895	0	0	0	0	0	0
ENSG00000227538	0.0670733720364831	0	0	0	0.0982181802650774	0.060718690579234
ENSG00000228776	1.00432771608813	0.311369928285835	0.665645373183282	0.435830095379644	0.490225542908954	0.454587729689023
ENSG00000044012	0	0	0	0	0	0
ENSG00000197273	0.267114694261284	0.496878549883196	0	0.579574877862795	0.293359925062388	0.120903825002236
ENSG00000198815	6.49362293264334	4.53227772880183	7.44437390140732	7.35817098890244	4.26203921883764	8.8225939882235
ENSG00000227527	0.344905282226938	0.320791106146224	0.182876247761095	0	0.336705592255167	0
ENSG00000177181	0.118463180853212	0.149531065660484	0.0874877851581723	0.0734390614639641	0.0991258864182899	0.114899693396513
ENSG00000235002	0	0	0	0	0	0
ENSG00000066185	0.103864415285652	0.0644017983789382	0.137677904066155	0.120192475810089	0.0506975846197415	0.0313413560028575
ENSG00000127125	15.7856533661492	19.130255821753	14.7484398175083	13.3184516740197	14.6513083397504	13.3073098415299
ENSG00000186409	0.191335932878362	0.230299381199565	0.246166542778237	0.244207720308005	0.226616776629824	0.203774515480664
ENSG00000230116	0	0	0	0.174716877088175	0.0736961577750548	0
ENSG00000236876	0	0	0	0.488560156302119	0	0
ENSG00000200254	0	0.660569847858735	0	0	0.520005599253891	0
ENSG00000236180	0	0.335776597248858	0	0	0.26432588655661	0
ENSG00000171960	4.57859373615525	6.21640142836035	3.80892977114877	3.51702411687017	4.31561433619019	3.76367578786392
ENSG00000285728	0.335103956225389	0.277044482982399	0.444198431296242	0.32315345958249	0.27261440039278	0.404473942731635
ENSG00000234917	0.126446140627846	0	0	0.109743129951391	0	0.114466350126909
ENSG00000065978	118.79496982943	124.772060863759	106.694882802248	101.530647818879	108.715388229092	97.4882621895619
ENSG00000164007	0.0632932791649101	0.0392454046201469	0.0671189337979367	0.128175832233621	0.16991854256575	0.210088017959188
ENSG00000117385	4.05466761997607	3.55180772466757	4.26996848138487	4.38664343709042	3.88974333193004	4.70761897507597
ENSG00000164008	0.404300903379326	0.214876606409682	0.620139158995301	0.714320806145698	0.507457487700548	0.967276544849732
ENSG00000283580	0	0	0	0	0	0
ENSG00000228452	0	0	0	0	0	0
ENSG00000274386	0.816767467256977	0.581869438360816	1.02277713045806	0.739040803553286	0.508946710452013	0.896701064783333
ENSG00000177868	7.10872247388981	7.31384247939618	6.30423475622127	5.51450143309553	6.17205321366083	5.75183933696481
ENSG00000164010	0.26405187810054	0.196472477333939	0.294012647112782	0.297923236382981	0.222330399542013	0.250986762500298
ENSG00000228192	0.0939939771395614	0.174844709266258	0.0747564624428472	0.285522169267472	0.0344097706370849	0.0850887772743008
ENSG00000164011	2.94869170474926	2.70781726435609	3.20608290156411	2.26762940916259	2.18627108527176	2.50038136323386
ENSG00000233708	0	0.0360249611217557	0.0616112129307258	0	0	0.0350633417055414
ENSG00000237090	0	0	0	0	0	0
ENSG00000225099	1.56228755835932	0.726529832666949	0.976279880668813	1.45276698459881	1.55238088587836	1.0101949548645
ENSG00000117394	247.672657376142	264.694560985641	229.35186146047	243.535965042551	291.901136324107	230.542377244775
ENSG00000284138	0.690855731975776	0.481915729915123	1.51101499712605	1.04929397205796	1.13810316382158	1.25080502593222
ENSG00000227533	0.496988962955225	0.819428648963883	0.844443577466401	0.725433406875472	0.611980430275313	0.490803398998375
ENSG00000283973	0.356779955480448	0.0829588893437613	0.2837586849063	0.464476204935113	0.587752807607391	1.37265575028947
ENSG00000207256	0.710225518853602	1.32113969571747	1.69459625845912	0.616407673839123	1.56001679776167	2.57174865144943
ENSG00000283136	0	0	0	0	0	0
ENSG00000277513	0	0.171555761458458	0.293400970315738	0	0	0
ENSG00000186973	0.991619733915408	0.670756571491195	1.21884958249788	0.625913367504495	0.594027748613876	0.7344584671844
ENSG00000117395	11.0331270647184	10.8770495925428	10.0479739207933	9.094133659221	7.31249659877502	8.40368161904757
ENSG00000284410	0	0	0	0	0	0
ENSG00000243710	0.0922898878593594	0.220724761793186	0.146802289797118	0.114426823561392	0.154449962859587	0.0716109747671119
ENSG00000199240	0	0.589008114340705	0.503671665708683	0	0	0.573285636885602
ENSG00000179178	1.85787249031567	2.39258585232896	2.07436003366623	1.30236769451482	1.36027792865475	1.48779347231242
ENSG00000253313	6.5166470760248	9.04492671626096	7.17632452460921	6.48244560950998	8.18460000250468	7.80515537290159
ENSG00000066056	0.045410296096406	0.0316765642609283	0.0451453539625351	0.0689706226031525	0.0415600531223232	0
ENSG00000117400	0.0343553935430992	0	0	0.238537508501939	0	0.0622009732606439
ENSG00000234694	1.72452641113469	1.92474663687734	1.28013373432767	1.79606835070219	1.85188075740342	1.56114091738893
ENSG00000117399	8.20348808332374	6.79758137845603	6.13896181364264	4.88680018950869	4.72317156417506	5.60345921823414
ENSG00000066322	43.4382086283772	45.5324182525842	36.4282993323887	39.4628766059749	40.6151960071418	35.3438484391857
ENSG00000283836	0	0	0	0	0	0
ENSG00000159479	32.7415540135709	36.5690392882831	31.0473347782261	27.8799093632391	29.651665433491	25.2635785840563
ENSG00000229431	3.11877416623811	2.22388836604699	4.2994681176774	2.52634389989331	2.20735618944572	2.91740433545067
ENSG00000198198	0.991954955527182	0.630265949169306	1.23385606504336	1.24633449602305	0.926850687324619	1.63671591861853
ENSG00000229372	0	0	0	0	0	0
ENSG00000274975	0	0	0	0	0	0
ENSG00000178922	0	0	0	0	0	0
ENSG00000229348	0	0	0	0	0	0
ENSG00000142949	45.9355858009472	41.5164942729468	48.0951898263721	62.5876482906545	62.8398028524806	62.5198171218969
ENSG00000284989	0	0	0	0	0	0
ENSG00000066135	1.11669642678219	0.847297055432105	1.16861175338442	1.07120498307541	0.796095192361235	1.27692392438556
ENSG00000236200	0.236128836408085	0.21961980441497	0.375601863604611	0.341561994307541	0.288143962300188	0.213757461707733
ENSG00000126091	0.0741406151388638	0.0725863658237583	0.0558629421273815	0.0474135402008219	0.0457124305993664	0.0671163672451436
ENSG00000229444	0	0.301411401794817	0.386613645320098	0.281260644353032	0.118636671898009	0
ENSG00000283414	0	0	0	0	0	0
ENSG00000233674	0.560842291640851	0.260815401184076	0	0	0	0.25385341854713
ENSG00000283477	0	0	0	0	0	0
ENSG00000224751	0	0	0.0460675304001844	0	0	0
ENSG00000117407	0.142953593900179	0.0531835769156393	0	0.0992560136956902	0.0627997732733254	0.103527880250221
ENSG00000237950	0.409304114096959	0	0	0.118412246141447	0.199786711383003	0
ENSG00000117408	2.36220197161892	2.41953362727404	2.318693090219	1.94635907242139	1.94846087810144	2.31434610837941
ENSG00000285649	0.148716498076977	0.0691594654803177	0.118279060440395	0.0968037491694513	0.108885712563926	0.0336566910108964
ENSG00000132768	3.86454793415801	4.19743666465322	3.56867705805879	3.48911988758425	3.32324397475396	3.05230578000525
ENSG00000117410	50.7989053500604	60.0838263171877	47.4121028235421	44.4617383545045	52.996293419406	39.6029285791977
ENSG00000117411	5.09716729079689	4.94691862733657	4.91921107229796	4.58122288663997	4.2630257544348	4.66896467792303
ENSG00000159214	0.919456278065678	0.656294916372874	0.476178051992452	0.334046477156486	0.438361501228097	0.406494036283544
ENSG00000196517	4.68426700998501	4.74037931913667	4.60421704881208	4.66636978131168	4.84253324383692	4.78719620799219
ENSG00000230615	0.190009077428017	0.167888298624429	0.158676409249391	0.0247364499690409	0.0695594438306868	0.043001797991169
ENSG00000227163	0	0	0.11623192285585	0	0.107001152154166	0
ENSG00000271647	0	0	0	0	0	0
ENSG00000239560	0.253313768391118	0	0.201468666283473	0	0	0
ENSG00000171872	0.0970860817851618	0.158021978935226	0.154431427365166	0.0421307065479311	0.195479588093845	0.0439439645009723
ENSG00000233514	0	0.392672076227137	0.167890555236228	0.36642011722659	0.15455721977824	0
ENSG00000283039	0	0.0223744772778995	0	0	0	0
ENSG00000226804	0.196536544441385	0.121863747794629	0.0521039654181396	0.0568582940524018	0.0479660337242813	0
ENSG00000200171	0	0	0	0	0	0.716607046107002
ENSG00000238037	0	0	0	0	0	0
ENSG00000227994	0	0	0	0	0	0
ENSG00000271329	0	0.177590386233379	0	0	0	0
ENSG00000178028	3.27104580365741	3.20645960441234	3.36800628043099	2.99209283079115	2.43471098132537	3.46490193824054
ENSG00000117419	6.9581699396483	7.05540778973283	6.29363517653938	5.1627739317671	5.77383595896879	5.0144481560263
ENSG00000233602	0.491076772325269	0	0.585853956882475	0.639311351542353	0.179775764523962	0.666826588946095
ENSG00000199385	10.4305669337519	20.0955709598594	6.51810390917119	2.58649494512887	7.09144890747218	3.37226845226824
ENSG00000187147	1.54545718095541	1.34984826451571	1.43505089021985	1.64089033604722	1.71166496725607	1.48425764148765
ENSG00000263381	0	0	0	0	0	0
ENSG00000126106	0.815342803349678	0.777782379321977	0.681723409982592	0.834651601275423	0.627583098741904	0.510989123386341
ENSG00000198520	0.254083719054921	0.128901471831401	0.0734840120182881	0.160378409971516	0.0845601810336874	0.104550572076401
ENSG00000199377	0	0	0	0	0	0
ENSG00000200169	0	0	0	0	0	0
ENSG00000142945	1.83419733558023	1.95797541026038	1.57483735301124	1.30246975295025	1.15981501183013	2.07552671609708
ENSG00000225721	0.198677465404798	0.277180289101508	0.079007320111166	0	0	0.0899271587271532
ENSG00000142937	286.332644207747	350.102947457645	233.97114553321	231.759758866268	278.632954568392	213.631962727317
ENSG00000264294	0	0	0	0	0	0
ENSG00000200913	8.03784072779509	6.79624747316199	8.71739421418875	9.51282996645954	8.56009217233328	5.95335084458125
ENSG00000202031	0	0	0.863437141214885	0	0	0
ENSG00000207421	0	0	0	0	0	0
ENSG00000281859	0	0	0	0	0	0
ENSG00000234093	0	0	0	0	0	0
ENSG00000142959	0.222747817832932	0.207174324536057	0.206685002049484	0.322206258430807	0.24463380170078	0.134429460530087
ENSG00000173846	25.0110030015375	23.3639321008961	22.8628426124505	23.1479773969704	25.8291369873724	21.6724711018092
ENSG00000188396	0.39839649026126	0.092635614313086	0.158428833250438	0.086442491613088	0.0729234588730883	0.180325757342784
ENSG00000222009	1.03628359796366	0.903591993590855	1.51101499712605	1.4427792115797	1.20133111736723	1.38761182564356
ENSG00000117425	0.0737950383737963	0.0960898846467649	0.140859817172364	0.0640470199075414	0.0756426867044405	0.120246356153904
ENSG00000202444	0	0	0	0	0	0
ENSG00000226499	0.469099571094663	3.05411614843329	1.49236049098869	0	0.343460488396089	0.424656027322668
ENSG00000070785	2.18335525965959	2.21719853067565	2.40982749468359	1.5275561615251	1.32128071789313	1.61346881093573
ENSG00000253039	0	0	0	0	0.510464212111618	0
ENSG00000229815	0	0.084244307176263	0	0	0.0663177581885177	0
ENSG00000232369	0	0	0.122846747733825	0.536224561795009	0	0.419477295282147
ENSG00000268949	0.0728378247769988	0.158072465190477	0.0772403832396703	0.0632162502563445	0.071106196958679	0.0439580041062442
ENSG00000126107	10.8071227562569	9.99585170998526	10.3809736261092	12.4194551452337	12.9210688128178	12.3577664173252
ENSG00000126088	4.65163522423855	6.41670462940631	5.48704208034769	4.74027675724357	5.05127859962996	4.49481173349096
ENSG00000162415	0.025138647210498	0	0.00999679124793946	0	0	0.0113784777416924
ENSG00000234315	0	0	0.133422957803625	0	0	0.303727489740716
ENSG00000281912	0.0444410119984417	0.0413339027607513	0	0.0385705386554305	0	0
ENSG00000186603	0.746412577211397	1.17150785172737	0.890469243241871	0.850256625608661	0.922219874919884	0.675695778281372
ENSG00000132781	1.78855461949216	1.62734398436419	1.76265755612555	1.88974918477566	1.19565370327295	1.39031666351381
ENSG00000132773	2.77148543097503	2.86126480051721	2.97574069455896	3.07889113818403	2.23211739723497	3.13613586917725
ENSG00000070759	22.2354891218693	23.8085519547471	23.3611469754346	22.3558185910551	21.7906139239423	23.504365967435
ENSG00000236872	0.935312375597974	0.217479919141184	0.9298553828468	1.01470186308902	0.171201843446666	1.05837348348111
ENSG00000280670	1.04743451565424	1.30748264772039	0.745368297457899	0.861226826125608	0.908170823506524	0.673719790899292
ENSG00000132763	1.67887335168585	1.5748404265605	1.72328749672231	1.3325625864396	1.43934329294992	1.46785370773579
ENSG00000117450	178.101881442402	201.547586037214	165.874103626689	172.08263560527	174.818229298709	156.07531964515
ENSG00000234379	0	0.118195608228904	0	0	0	0.115040596030555
ENSG00000117448	28.9756537377857	33.8344680355661	25.6402929342504	29.2901284350175	31.0560473141076	26.825579753532
ENSG00000281133	2.37481657866673	0	0.629589582135854	0.687037719799855	0	0
ENSG00000280836	0	0	0	0.666218394957436	1.12405250747811	0.694891681073456
ENSG00000132780	9.62738744029827	8.17121083478435	11.8421069379773	10.3174797458961	7.35710234031101	11.6811090752702
ENSG00000281112	0.904692029968278	1.68288032668773	0.719530951012405	2.35555789645665	0	0.818979481265145
ENSG00000281825	1.10136421039616	1.02436193798384	0.875950722971623	0	0.806385494495164	0
ENSG00000159588	0.480251802848042	0.212702298287345	0.381959854825724	0.357267884385841	0.184184950442922	0.393346750556476
ENSG00000159592	9.73313766346068	8.15878857157528	11.9043506298536	11.1183093285733	7.88235582853964	12.3002278179087
ENSG00000225447	2.58618768776272	3.70057454036045	4.43020103869418	2.07190432777339	1.16524814911343	3.06152539069798
ENSG00000234329	1.25371027503218	0.807270004426348	1.61072664668259	1.50660048199765	1.34158804985173	2.4444666750452
ENSG00000159596	11.9023197448225	10.2297596242199	14.5711655319412	10.7086617285409	7.91606719749804	12.1849640902622
ENSG00000197429	2.42032588422283	2.04125889018479	2.75693964387911	2.61686269954536	2.08746107360408	2.71092155417969
ENSG00000230896	0.63540242907471	0.945564865831233	0.707498660861695	1.43381785001709	0.744355841072459	0.345121788091666
ENSG00000236111	0	0	0	0	0	0.10101949548645
ENSG00000086015	5.991158442461	4.36989135483951	5.85453570042999	7.46888587303557	6.12420965306388	8.13094723281191
ENSG00000232467	0.379338421883538	0.235211227024575	0.502833609692529	0	0.0925800318139207	0.228932700253818
ENSG00000117461	0.461502816906895	0.562776983742536	0.538337326911305	0.542954505687983	0.367933786354676	0.612742543068011
ENSG00000278139	0	0	0	0	0	0
ENSG00000226957	0	0	0	0	0	0
ENSG00000233114	0.336257214678475	0	0	0	0	0
ENSG00000227857	0	0	0	0	0	0
ENSG00000117472	0.353311680342641	0.238988922133169	0.281000253058099	0.306640672911516	0.423301261269228	0.319838140612423
ENSG00000250719	0	0	0	0	0	0
ENSG00000085998	7.65090955837645	8.24497321719903	7.53800963393634	8.66212900549208	8.6270757913004	8.45776680168109
ENSG00000171357	4.75475681769736	4.4604497979199	4.49881487817465	2.95270579901038	3.18117772747445	4.23006877701997
ENSG00000085999	0.757102172028248	0.858206094369396	0.88440479283841	0.780296887244668	0.606295444958226	0.749626299788146
ENSG00000132128	6.98481957229982	6.95640073688	6.84047691006634	7.21940449418319	7.63555049510997	6.73074375446446
ENSG00000173660	88.3539713472145	111.141815211675	75.980015480486	79.0717957515106	87.3336108349202	68.3545402843429
ENSG00000117481	5.70763663309226	5.86782292463178	5.72429866648603	5.74035105707125	5.13827922909425	5.84117675371867
ENSG00000225779	0.821558167754977	1.52823726964075	0.816764863311378	0.53477530622259	0.451139992866214	0.557791430483288
ENSG00000117480	1.20451791886266	1.42584096843283	1.24103537227932	1.61562760621522	1.6836492529157	1.33821719273008
ENSG00000232022	0.0613845965406586	0.0285464352669163	0.0732317446103093	0.0532759459618628	0.0224719705654953	0
ENSG00000224863	0	0	0	0	0	0.0492090675438284
ENSG00000197587	0	0.170844895043575	0.0208703728884813	0.0455494620861783	0.0192129140608309	0.0712647891156134
ENSG00000282881	0	0.0432828987880494	0	0	0	0
ENSG00000269956	0.124325775897481	0.0578167474199465	0.370801226288601	0.296732855668158	0.091027565022767	0.281367183747534
ENSG00000162456	0.108176698245317	0.125766857154599	0.0645273308381231	0.0469435025628371	0.0198009249537958	0
ENSG00000079277	1.93045808625201	1.9443836636972	2.08209253631247	1.75718197480409	1.52373883588064	1.79871032539572
ENSG00000142961	0.333983670292549	0.310633082613759	0.378009160876699	0.345609238357737	0.329178662813695	0.383740892844317
ENSG00000123472	4.32378089785086	4.44479612794712	5.04647601647171	5.3907712155654	4.65550195210129	5.17441536621776
ENSG00000233647	0	0	0.389102574367223	0.141535667598253	0	0
ENSG00000186118	0.0510027721592855	0.0474368951146877	0.0405641609966725	0.0442655175173061	0.037342683973266	0
ENSG00000228237	0.390380807452065	0.363087193771668	0.724459245197421	0.564688536821799	0.381099993973742	0.588992092690686
ENSG00000159658	9.74562755719528	8.33326993272483	11.3572551255743	11.0083447151511	8.63159652222151	12.2921197178526
ENSG00000236476	0	0	0	0	0	0
ENSG00000142973	0.109628001323334	0.16314131268525	0.0523144257516232	0.0190293194174224	0.112372819919551	0.0198483197998477
ENSG00000154198	0.0475557762937017	0.0884617943940984	0	0	0.0696377961453897	0
ENSG00000238145	0	0	0	0	0	0
ENSG00000187048	0	0	0	0.0169551725194823	0	0
ENSG00000259832	0	0	0	0	0	0
ENSG00000261196	0	0	0	0	0	0
ENSG00000261593	0	0	0	0	0	0
ENSG00000261290	0	0	0	0	0	0
ENSG00000186377	0.149125059884881	0.138698928023714	0.047441601165653	0.0776557548282411	0.0655109094821425	0.0269993235581916
ENSG00000186160	0.380732116820317	0.424935713752814	0.302808616658527	0.0660877966941745	0.39026472328774	0.172330351769219
ENSG00000225154	0	0	0	0	0	0
ENSG00000225506	0.0825126281404293	0.0767437282528606	0.0656249727307731	0	0.0604132455159244	0.074695196988352
ENSG00000162365	0	0	0	0	0	0
ENSG00000225514	0	0.105336771566147	0	0	0	0
ENSG00000224805	0.229936854817959	0.213860737430816	0.731504991044381	0.199563150078022	0.0841763980637917	0.208152122318524
ENSG00000162366	0.475623904489582	0.245761382895983	0.0420310152190834	0.137598653200527	0.232158271711403	0.23920123931249
ENSG00000162367	0.026664607199065	0.0620008541411269	0.0106036140149196	0	0.0292845258527191	0.0120691713028548
ENSG00000226252	0	0	0	0	0	0
ENSG00000123473	0.323113159516856	0.222968371359258	0.356459442471102	0.271385082022162	0.190785211631348	0.377420251961444
ENSG00000162368	20.4417094055475	20.8512549946626	20.3617525627288	20.7441066365376	19.8447610285505	20.4020486800079
ENSG00000225762	0	0.146337419711977	0.125135817567375	0.409662242862026	0	0.142431214133069
ENSG00000186790	0	0	0	0	0	0
ENSG00000237424	0.0908658395982487	0.140854869910093	0.216805659212984	0.0788628391001827	0.133058427549222	0.109676008650892
ENSG00000186564	0.0812771449383266	0.166308173460905	0.0904992939455174	0.0987570797231022	0.119017324321211	0.0147153532462614
ENSG00000271355	0	0	0	0	0	0
ENSG00000229554	0.169629755619052	0.473310091880924	0	0	0.372593297679685	0
ENSG00000227883	0.314025332716262	0	0	0	0	0.568547739060101
ENSG00000227947	0	0	0	0	0	0
ENSG00000269113	0	0.0100484750811607	0.0171852715055564	0	0.00791023587150502	0
ENSG00000223814	0	0	0	0	0	0
ENSG00000225028	0	0	0	0	0	0
ENSG00000226133	0	0	0	0	0	0
ENSG00000231413	0	0	0	0	0	0
ENSG00000237180	0	0	0	0	0.416783514008737	0
ENSG00000242267	0	0	0.0300699501915632	0.0656274836823742	0.0830456703286065	0.0342260081722747
ENSG00000279096	0	0	0.0226454102229457	0.0494234702890866	0	0
ENSG00000223720	0	0	0.0928427033564393	0.101314318127168	0	0.105674771776148
ENSG00000117834	0	0	0	0	0	0.0151696309649994
ENSG00000272491	0	0	0	0	0	0
ENSG00000279214	0	0	0	0	0	0
ENSG00000132122	0.089570451864177	0.059505786934572	0.0915920860355915	0.0666330571821379	0.0655807701365826	0.0695008685902733
ENSG00000224986	0	0	0	0	0	0
ENSG00000206700	0	0	0	0	0	0
ENSG00000235105	0.423197226429075	1.06836794009293	0.528915353011505	1.41670785180686	0.752498158347516	1.47768135521826
ENSG00000223175	0	0	0	0.616407673839123	0.520005599253891	0
ENSG00000232514	0	0.298231956628205	0.127511814103464	0.417440639878393	0.352155690633964	0
ENSG00000186094	0.0101841504311626	0.00947212191381461	0.00809978556486759	0.0265165992096433	0.0149130525650406	0.0645349685049457
ENSG00000162373	0	0	0	0	0.0780738060619733	0
ENSG00000229846	0	0	0	0	0	0
ENSG00000230114	0	0	0	0	0	0
ENSG00000225623	0.591394011808057	1.37511622025067	0.587943578648268	0.513273315959425	0.866001542726324	0.401523014161122
ENSG00000237478	0	0	0	0	0	0
ENSG00000215887	0.154616745711771	0.287613321346428	0.245943437985929	0.0670962574779106	0.0849042712922172	0.17496001125705
ENSG00000279324	0.15990348346625	0.185904717835046	0.0317941083035465	0	0.117076484208661	0
ENSG00000233595	0	0	0	0	0	0
ENSG00000162374	0.0327419778187572	0.111660306036153	0.0607617692367218	0.0284168983631134	0.103881629838024	0.0296399295244602
ENSG00000230828	0	0	0	0	0	0
ENSG00000237337	0	0.164757514500897	0	0	0	0
ENSG00000233407	0	0	0	0	0	0
ENSG00000284696	0	0	0	0	0	0
ENSG00000284645	0	0	0	0.0199623550547173	0	0
ENSG00000234080	0.0866523723116709	0	0	0	0	0
ENSG00000229316	0.232753845382344	0	0.185116691837801	0.101004013936885	0.255622966861407	0
ENSG00000225671	0	0	0	0	0	0
ENSG00000142700	0.117820357391218	0.0438331619974478	0.112447627693101	0.0204513553800887	0	0.0426631171635796
ENSG00000284700	0	0	0	0	0	0
ENSG00000185104	5.85190057396579	5.97673442464207	6.76101607726646	5.66457819394426	4.17396674645648	5.87190377979049
ENSG00000225767	0.151081770412198	0	0.720961430040262	0.524497980920764	0.331852479841946	1.2309115066331
ENSG00000207194	4.22189613985196	1.30890692075712	5.03671665708683	1.2214003907553	1.03038146518827	0.636984040984002
ENSG00000230585	0.0937042299843839	0.261458595761596	0.894312205450683	0.894589188789947	0.754681369077472	1.18757073978768
ENSG00000237130	0	0.191029658705094	0	0.17825843540753	0	0
ENSG00000123080	0.939047423511377	0.937300435117217	1.05652645971442	0.715612525505817	0.905543204487336	1.14035117644514
ENSG00000265538	0	0	0	0	0	0
ENSG00000275816	0	0	0	0	0	0
ENSG00000204006	0.135946566220636	0	0	0.0589942943656405	0	0
ENSG00000200262	0	0	0	0	0	0
ENSG00000213478	0	0	0.0883634501243304	0	0.081345905146442	0
ENSG00000203356	0.321192436675128	0.358483383199753	0.40872764081178	0.139382124050689	0.0940669469487174	0.0290761946011294
ENSG00000123091	80.6920380092783	79.4651562332816	77.4770277834523	82.8564849318652	78.1320905005795	85.0563443322904
ENSG00000233406	1.31024362960923	1.38112247500579	1.1810232161445	0.985543763574965	0.959320674485627	1.26518209519581
ENSG00000236434	0.524097451843692	0.487454991178515	1.80627080116217	1.0613548223115	0.639547116323751	0.948886571396858
ENSG00000085831	1.7046322803504	1.61565139673887	1.85931347648922	2.24032124653386	2.09201996264672	2.25591143589677
ENSG00000261664	0	0.115680808053821	0.049460392704617	0	0.0910648103439711	0.168889385661879
ENSG00000085832	5.77105964278152	4.44606125018468	6.84830990632935	5.83317186617168	3.90381622859232	7.20305663119167
ENSG00000232027	0.238725017331944	0.0740114908072091	0.189865758801179	0.276253910369785	0.0582624074556716	0.360179457729174
ENSG00000206595	0.710225518853602	1.98170954357621	0.564865419486374	0.616407673839123	0	0.642937162862357
ENSG00000238140	0	0.208498447554232	0.445727137795295	0.291839031419408	0.328263121652899	0.405865937618125
ENSG00000227070	0.159651534700284	0	0.253952100357319	0	0.467568059833331	0
ENSG00000252032	0	0	0	0	0	0
ENSG00000227742	0.0562086764181475	0.0261394133583153	0	0	0.0205771446450319	0
ENSG00000117859	3.3835462920666	2.64970152455695	4.20793003505018	3.49759410436806	2.17350654969042	4.23327165659934
ENSG00000236973	0	0	0.362643599310252	0.131911242201572	0	0.0687942764262722
ENSG00000232846	0.086455211054989	0.0804106640738164	0	0	0.0632998852334088	0.0782642507693654
ENSG00000212624	0	0.579352243613809	0	0	0	2.25555004676302
ENSG00000078618	29.7670793241534	22.5097977729142	32.8661936182799	28.8634963742404	20.0858208842177	32.9294321827808
ENSG00000266993	0.459557688669977	0.155428199496173	0.731002307570601	0.435111299180557	0.152942823309968	0.90767599462921
ENSG00000272175	0	0.252432049003159	0	0.235555789645665	0	0.73708153313863
ENSG00000283899	0	0	0	0	0	0
ENSG00000230604	0.636822322770967	0	0.337656982598	0.552700735481448	0.310841335866851	0.384325566627219
ENSG00000169213	2.68618306250936	1.95357720888462	3.14814398342363	2.67026806076057	1.61151532798987	3.34758819420898
ENSG00000200839	0	0	0.479687300674936	0.523457310323699	0	1.09197264168686
ENSG00000229032	0.222205059992209	0.413339027607513	0.530180700745982	0	0	0.201152855047579
ENSG00000264613	0	0	0	0	0	0
ENSG00000117862	2.43165402019569	2.53745431151979	2.13837710311283	2.779607340876	2.72123637736505	2.54130781803607
ENSG00000285839	0	0	0	0	0	0
ENSG00000198841	3.32529742637115	3.4639450364961	2.92682018113097	3.38628626421772	2.01267044658711	2.80956788205312
ENSG00000223390	0.199459660150487	0	0.158636745105097	0	0.0730191589503495	0.1805624053183
ENSG00000228369	0	0	0.4637386180438	0.337368905886374	0.28460664511594	0.527833322963725
ENSG00000134717	5.47682707481294	5.98593434036054	4.99824289982579	5.00526716091984	4.47194453240792	4.79800665875694
ENSG00000157077	0.654106821460969	0.474532273216475	0.717920707878791	0.658534347365398	0.296928657725109	0.663191509704122
ENSG00000241745	0	0	0	0	0	0
ENSG00000228407	1.11756074290199	0.415770433652263	0.53329941075037	0.969935604423325	0.818244104708329	0.404672214272189
ENSG00000223429	0.180723259256446	0.420219819981478	0.143735077015558	0.313700932702907	0.1323200930325	0.0818005664997291
ENSG00000224255	0.107640411497642	0.300344080966932	0.0856099148513342	0	0.0788110469124169	0
ENSG00000236004	0.38575700770221	0.179393334316966	0.153402537779294	0	0	0
ENSG00000237663	0.441826340217066	1.43827562804126	0	0	0	0.19998336170428
ENSG00000213735	0.41004027257555	0.254248106909657	0.108706114901155	0.118625217807169	0.200146040000598	0.123730712996892
ENSG00000154222	4.62352548577784	4.52660005150429	4.13689496211161	4.65517325714688	4.26862501589001	5.34199718213348
ENSG00000272100	0.777433560279646	0.723079015047413	0.618318157391734	0.674737811772748	0.42690996767391	0.879722204939542
ENSG00000224680	0.267584966610336	0.497753336062568	0.106409506839863	0.116119051233778	0.293876403803695	0
ENSG00000085840	1.7331572370124	1.11943258981445	1.68475539749246	1.39975502494541	0.863601316720985	1.30746169958072
ENSG00000134748	4.4860444667356	3.79763450179373	5.04205782003178	4.26648238297768	3.44188930577204	4.93645744592904
ENSG00000134744	2.52391148949481	1.69732074680067	3.45129667841619	3.15140753947827	1.92006265252009	4.16188597430377
ENSG00000272371	0	0	0	0	0	0
ENSG00000236290	0	0	0	0	0	0
ENSG00000116157	0.0898806984238147	0.125394985903403	0.0357425191514145	0.0390039154942555	0.0658079232645374	0
ENSG00000182183	0.151503449994688	0.197275444994495	0.144594736567086	0.0262980945377935	0.0221852468581205	0.0274299347792154
ENSG00000162377	7.38958532041316	6.61838649487275	7.5024706219848	6.46095880170966	5.31691679467616	7.81265132043859
ENSG00000233664	0.710225518853602	0.44037989857249	0.564865419486374	0	0.346670399502594	0
ENSG00000239640	0	0	0	0	0	0
ENSG00000162378	7.07288626307964	5.44031402999246	8.44900310664285	8.10164801762523	6.8346039660902	8.80278067469621
ENSG00000252018	0	0	0	0	0	0
ENSG00000228929	19.2073077131727	19.8838783214796	13.6821577761743	12.3213797660809	13.0847123205666	10.5837348348111
ENSG00000206627	2.17126087192387	0.673152130675092	1.72687428242977	1.25629754477688	1.05982093562222	1.31036717002423
ENSG00000203995	1.87799726033466	1.18956048656794	2.13743919491201	1.72827895087275	1.36315911777144	1.96387580765242
ENSG00000242391	0.999922769964939	0	1.11337947156656	0.520702271848311	0	0.905187847714108
ENSG00000121310	0.906255617991037	0.653548581760686	1.11249980776996	1.10002029661698	0.927984413255453	1.37326977657007
ENSG00000230953	0.434252174384773	0.403891278405055	0.690749712971908	1.88444631716532	0	0.786220302014539
ENSG00000231866	0	0	0	0	0	0
ENSG00000116171	4.89546776962967	4.46809286014021	4.65767416332653	4.10584661157212	4.10018623257577	4.15002197345724
ENSG00000264834	0.767617479973084	0	0	0.666218394957436	1.68607876121716	0.694891681073456
ENSG00000266188	0	0	0	0	0	0
ENSG00000265815	0	0	0	0	0	1.37588552852544
ENSG00000237279	0	0	0.153014176924157	0	0	0
ENSG00000236360	0	0	0	0.131385699403956	0	0.137040391287395
ENSG00000226147	0	0.0543281888707799	0.0464570329631376	0	0	0
ENSG00000174348	0	0	0.0123348163030698	0	0	0
ENSG00000232993	0	0	0	0	0	0
ENSG00000227644	0	0	0	0	0	0
ENSG00000162383	0	0.0130721238618244	0.0111782134057781	0.0121981914371715	0	0.0127231877984598
ENSG00000235563	0	0	0	0	0	0.0367687206981679
ENSG00000277397	0	0	0	0	0	0
ENSG00000157184	1.0251791430295	1.31191244755565	1.23171142130826	1.33148067855586	1.24036161452342	1.36904032689099
ENSG00000236723	0	0	0.0492588426120962	0	0	0.0560670549521371
ENSG00000162384	2.82839754766994	2.77242063179757	2.74791227469324	2.46947723310276	2.09566776271632	2.43777355733837
ENSG00000259818	0.0211623866659246	0.039365621676906	0.0673245334280612	0	0.0154944581231318	0
ENSG00000162385	20.9853921592642	26.0403587392733	19.1278180087317	17.6723195293972	16.7720466247391	17.445438519581
ENSG00000226754	0.12869454787017	0.119696822558653	0.255887383086545	0.111694531923431	0.141339371177391	0.0582508691162339
ENSG00000157193	6.64198919166421	5.4475933170827	6.56642978386649	7.72470589137142	7.19429747953432	8.47946601181276
ENSG00000234578	0	0	0	0	0	0
ENSG00000228838	0	0	0.0895416294593215	0	0	0
ENSG00000225030	0	0.298231956628205	0.255023628206928	0.278293759918929	0	0
ENSG00000232762	0.303168073872349	0.0939906565437296	0.0803731381450026	0.350827771812692	0	0.274445251700554
ENSG00000225675	0.134028448884189	0	0.106597177927764	0.1163238467386	0	0.121330293520762
ENSG00000285954	0	0.079775365373459	0	0	0	0
ENSG00000226938	0	0	0	0	0	0
ENSG00000230138	0	0.0831540867304525	0.0711065881000494	0	0	0.0809344428544378
ENSG00000236253	0	0.0670173581424317	0	0.0208456451013863	0	0.0434856361733705
ENSG00000143006	0.0622902709158487	0.115870448722762	0.0247707376578041	0	0.0228035242295764	0.0845831267536133
ENSG00000174332	0.244118633206988	0.249756090886518	0.0194155476662518	0	0.0893681322199909	0.132594172360306
ENSG00000239007	0	0	0	0	0	0
ENSG00000058804	4.83935358893255	4.0743073459361	4.43741113080055	4.37991563687791	3.61907694374597	4.64880504769551
ENSG00000201003	0	0	0	0	0	0
ENSG00000229687	0.531427486135212	0.49427254350269	0.845323075315273	0	0.583642648113633	0.240539428063889
ENSG00000058799	11.1130412870428	11.2229924489243	11.4930484337387	9.48589531275785	8.80797128929274	10.9234155136311
ENSG00000211452	0.133206188461587	0.1238930301856	0.0794574056332717	0.260122957890918	0.0487647669764823	0.301464839729501
ENSG00000081870	3.19382007118591	2.83947051412701	2.85766742348931	4.11713085981421	2.95741132529932	3.82662847859363
ENSG00000116212	19.6368076782663	20.9902850203871	20.5312531339068	17.2070035970114	18.0006915444752	19.0603801960804
ENSG00000219102	0	0.132983958082568	0.11371702706499	0.124093360490661	0.0523429907057068	0.0647170991780547
ENSG00000203985	0	0.0297604099877409	0.0763460209074214	0.0833123634957298	0.0234276206821753	0.0289660111268514
ENSG00000116209	47.9853636461522	54.6195741836982	45.9332704121431	53.4695422127588	63.2790943103433	45.3039146866641
ENSG00000280378	0.692823981924425	0.443014650102411	0.757659941578874	0.676467908726011	0.792601127067897	0.431189196973786
ENSG00000116205	0.555841355690569	0.418230613733045	0.63579855237388	0.601666168818808	0.530433061960823	0.661483427175694
ENSG00000283749	0	0	0	0	0	0
ENSG00000225183	0	0	0	0	0	0
ENSG00000279049	0	0	0	0	0	0
ENSG00000256407	0	0.0536545853144367	0.0305873481199605	0.0500675261392607	0.0563163958706137	0.0174074586098867
ENSG00000157211	0.023534880928255	0	0	0	0	0
ENSG00000280425	0.0458809401392647	0	0.0364906016613254	0	0.0223950892011134	0
ENSG00000215883	0.544882853810157	0.411764579149227	0.650044542792296	0.827585655757119	0.554785270187632	0.816960934481834
ENSG00000116221	27.994699315723	34.4947553192548	27.0785269002424	24.1673401758079	26.3905391668423	23.5341738107922
ENSG00000157216	2.96590828879595	3.04251369565698	3.04110919643506	2.70030666071709	3.02313567058107	3.17188073823065
ENSG00000198711	0.405456489040661	0.511790587155796	0.598877895202398	0.276490789675552	0.275658456006922	0.524346619102684
ENSG00000225632	0.068401557621364	0	0	0	0	0.0619210408877337
ENSG00000232245	0	0	0.209137023823675	0	0	0
ENSG00000235741	0.556325992074197	0.206972104599955	0.176985651200709	0	0.162930012064909	0.100723684372287
ENSG00000237173	0	3.27226730189281	0.559635184120759	1.83210058613295	1.03038146518827	0.636984040984002
ENSG00000227453	0	0	0	0	0	0
ENSG00000162390	0.43567478593067	0.470338174842087	0.470258557664127	0.681973559703051	0.626583323425297	0.450740549885485
ENSG00000162391	0.113706928454866	0.035252355970516	0.120579750394099	0.0657911432426794	0.0832527667633411	0.0686227196272042
ENSG00000230728	0.121980947860891	0.113452606293555	0	0.105867770627265	0.267932259005616	0
ENSG00000184313	0	0.0855513546357539	0.0598553475974227	0.0145148814042223	0.0122448501584873	0.0151395854811338
ENSG00000271723	0	0.00996910771803733	0.00852476726164203	0	0.00784775728070047	0
ENSG00000243725	0.17237114945809	0.26051960827091	0.239911652506546	0.224402453419176	0.205083013485161	0.175545360883598
ENSG00000162396	0.453309683529056	0.542078196410705	0.489293309678653	0.449633548194537	0.237071150916772	0.586231584373857
ENSG00000006555	0.0627532043908632	0.105058425018656	0.0898373904154216	0.0871420262272979	0.0275675965913293	0.0454462602320543
ENSG00000237453	0	0	0.176211661472426	0	0	0.200566403575138
ENSG00000162398	0	0.0397754494771439	0	0	0	0
ENSG00000116133	17.192312834049	16.1925728349435	16.0470273144706	23.0792244901161	25.5026784202607	20.2007994529928
ENSG00000242396	0	0	0	0	0	0
ENSG00000233203	0.0993387327023992	0.0923934297005028	0	0.0862164981709622	0.290931237229628	0.0899271587271532
ENSG00000284601	0.219256002646669	0.244711969027875	0.104628851503246	0.114175916504535	0.0963195599310439	0.158786558398782
ENSG00000143001	0	0	0	0	0	0
ENSG00000233271	0	0	0	0	0	0
ENSG00000162399	0	0	0	0	0	0
ENSG00000169174	0	0.014190117189497	0.012134230051203	0	0	0.0138113383710645
ENSG00000162402	1.53640868697977	0.888615707669974	2.16666098806386	1.61359317677764	0.860226727817726	2.13301995375377
ENSG00000231090	0	0.0275237436607806	0.0235360591452656	0	0	0
ENSG00000231095	0	0	0	0	0	0
ENSG00000265822	0	0	3.64099999307482	0	0.67036866409839	0.82884670393099
ENSG00000234810	0.0364363739095423	0.0338889118048033	0.0193193542864127	0.021082186703144	0.0266776086559851	0.0109947700857076
ENSG00000231900	0	0	0	0	0	0
ENSG00000232198	0	0	0	0	0	0
ENSG00000199831	0	0	0	0	0	0
ENSG00000252162	0	0	0	0	0	0
ENSG00000272051	0	0	0	0	0	0
ENSG00000233079	0.114690809715266	0.08533772860958	0.0729738604105548	0.0796325035928598	0.134357015684072	0.0415298982349968
ENSG00000230250	0	0	0	0	0	0
ENSG00000227104	0	0	0	0	0	0
ENSG00000235612	0	0	0.0826820791861039	0	0	0
ENSG00000260971	0.0964637351070518	0.0538316631537583	0.0383603705794884	0.0167442551664854	0.042376693922442	0.0523947269050055
ENSG00000284686	0	0.0532436713528321	0	0.049684083691741	0.041913822312743	0.0518224304529357
ENSG00000229871	0	0	0	0	0	0
ENSG00000223956	0	0	0.110900183275306	0	0	0
ENSG00000162407	4.05417041352413	3.42306645337618	4.20774513009751	3.08192175783091	2.97886673306982	4.07351655721211
ENSG00000236776	0.660818526237699	1.07558003488303	0.39417782533723	0.143381785001709	0.362873472522824	0.299105549679444
ENSG00000224980	0	0	0	0	0	0
ENSG00000225475	2.15586185864781	2.00513400626623	0.857313473546695	0.467770362416923	0.394614178157208	0.487902669689874
ENSG00000162409	0.62556639403836	0.536492317103144	0.788299463969972	0.803820911427156	0.469917396888298	0.67661678760071
ENSG00000187889	0.0164027909599256	0.0305119679347657	0.0260913446514319	0	0.0120096264019353	0
ENSG00000229913	0	0	0	0	0	0
ENSG00000157131	0.0322555732246755	0	0	0	0	0
ENSG00000021852	0	0	0	0.0241684210702771	0.0203886402052643	0
ENSG00000236341	0	0	0	0	0	0
ENSG00000173406	0.120817377611026	0.0655493926929243	0.0960899839189857	0.0436907929920417	0.125316664685059	0.0637996734212911
ENSG00000227935	0	0	0	0	0.0785884168363931	0
ENSG00000236888	0	0	0.167890555236228	0.183210058613295	0	0
ENSG00000226759	0	0	0	0	0.0128322414945033	0
ENSG00000229887	0	0	0	0	0	0
ENSG00000223416	0.655121814804615	0.203106246324381	0.347359769454264	0	0.479660337242813	0.790738809497381
ENSG00000235038	0	0.228003141035112	0.0974848385242613	0	0	0
ENSG00000230546	0	0	0	0	0	0
ENSG00000233216	0	0.219506129567965	0	0	0	0
ENSG00000162600	0.613185560925245	0.627345920599568	0.455173963631301	0.408009490402927	0.419025490953377	0.51808492198376
ENSG00000270209	0	0	0	0	0	0
ENSG00000264128	0	0	0	0	0	0
ENSG00000184292	2.13339541222634	1.65353192456344	2.10809408361269	1.45882275510033	1.82234203838911	1.96053446216939
ENSG00000185839	3.41422905222811	5.73642685270948	4.6425388317496	4.58821712005469	4.51575876917292	2.89135364690129
ENSG00000162601	3.06935344783599	1.63693908706904	4.23990334839129	3.98478802801796	2.17881066145203	4.4333747171104
ENSG00000283445	0.128287200704512	0.104403210813714	0.165800337308619	0.041752872610753	0.0704460001521414	0.0435498690185306
ENSG00000177606	2.38286680435713	2.61559535520788	1.67321434710003	1.2855756655238	1.79181590386976	1.61297314784762
ENSG00000234807	0	0	0	0	0	0
ENSG00000272226	0	0	0	0	0	0
ENSG00000231740	0.961951019206777	0.178939173976923	0.153014176924157	0.166976255951357	0	0.174162725129803
ENSG00000232453	0	0.0404816573430038	0	0.0377752698171742	0.0318674679955134	0.0394010747000413
ENSG00000237352	0.0225836940616153	0.0735166145685279	0.0538846358559067	0.0196004817535769	0.0330701926420008	0.0306660964753071
ENSG00000228121	0	0	0.0737980462576825	0	0	0
ENSG00000241042	0	0	0	0	0	0
ENSG00000235215	0	0	0	0.208061896216991	0	0
ENSG00000224609	0.0661537588834258	0.0153821487967105	0.026307116380867	0.0143537804354268	0.0242178886268406	0.0449146527266195
ENSG00000270457	0	0	0	0	0	0
ENSG00000172456	0.0873926258618938	0.0580589565638941	0.0496472809964202	0.0704306780277821	0.0411340062495069	0.0565091805702909
ENSG00000266150	0	0	0	0	0	0
ENSG00000226883	0	0	0	0	0	0.0896926680916195
ENSG00000134709	1.11326116028651	1.0772625470925	1.40413941727606	1.31755088023174	0.85626254934852	1.40479581929943
ENSG00000134716	2.66869020211378	3.00216844901416	2.99170862307231	4.10292492466429	3.20073011661157	3.56625847694722
ENSG00000265535	0	0	0	0	0	0
ENSG00000162598	0.137483727756373	0.0959036278438055	0	0.0149153372005396	0.0377480319675484	0.0466718293258292
ENSG00000229332	0	0	0	0	0	0
ENSG00000238242	0	0	0	0	0	0
ENSG00000226476	0.0286176352917851	0.0598878519570666	0.0455210693918599	0.0124186821880599	0.0157147239089154	0.0194297523327826
ENSG00000231252	0.0709396784292512	0.164949763642671	0.0423154724982791	0.0153922102918987	0.116864735608284	0.0963280416703928
ENSG00000162599	0.244646299494733	0.22104057271064	0.239049466064828	0.121331164644566	0.158651450765743	0.075931872435179
ENSG00000237928	0.041233928658348	0	0	0	0	0
ENSG00000270742	0	0	0	0	0	0
ENSG00000237853	0	0	0	0	0	0
ENSG00000284808	0	0.0578877753651799	0.0495009008067502	0	0	0
ENSG00000223920	0	0	0.253596922594582	0.0922456239171834	0.0778190197484844	0.0962157712255555
ENSG00000162604	3.09983309760704	3.74163240146815	3.25432526574646	3.04907240404287	3.42962358608712	3.34243402506181
ENSG00000271200	0	0	0	0	0	0
ENSG00000132849	0.247186913275736	0.277064700990957	0.241964036237032	0.187030118217409	0.180982766112301	0.258193698013532
ENSG00000200575	0	0	0	0	0	0.661483427175694
ENSG00000212360	0	0	0	0	0	0
ENSG00000236646	0	0	0	0	0	0
ENSG00000242860	0.258483437133794	0.480822950482209	0.61674081515349	0	0.378507477007934	0
ENSG00000263908	0	0	0	0	0	0
ENSG00000283690	0	0	0	0	0	0
ENSG00000234204	0	0	0	0	0	0
ENSG00000234088	0	0	0	0	0	0
ENSG00000240563	1.40181430676301	0.936536674399875	1.52318477236921	1.18236888956982	0.795072213980033	1.75158199266684
ENSG00000237227	0.990151537685151	0.690693554275746	1.18124950915392	0.42967831336017	0.543719209643319	1.12042795482528
ENSG00000200174	0	0	0	0	0	0
ENSG00000132854	0.292285117374367	0.354586824686712	0.282999464344678	0.253675465772254	0.223306752321738	0.506178622534444
ENSG00000201153	0	0.654453460378562	0	0	0	0
ENSG00000162607	10.3393374853518	6.93048252764011	10.9595551750264	10.0256257267909	7.77898125161134	11.8126695622874
ENSG00000116641	0.751630592926363	0.488787692183667	0.950155779794605	0.745156381847897	0.494394194498101	0.921055566498417
ENSG00000270549	0	0	0	0	0	0
ENSG00000132855	0.116914046949747	0.195731927227065	0.241762399540168	0.202940372617803	0.188322027791332	0.211674696696222
ENSG00000278967	0.125333915091812	0.11657114962213	0.265819020934764	0.217555649590279	0.0611771293239872	0.113459499328651
ENSG00000213703	0.139183389225889	0.129452332822133	0	0.120797840843931	0.203811718388888	0.125996843271561
ENSG00000235545	0.061884471105322	0.230231184758582	0	0.0537097891700213	0.181239736547773	0.056021397741264
ENSG00000125703	10.5316624607626	8.90898446899897	10.2224294339331	9.52221024895594	8.44448964138859	10.3080812908819
ENSG00000234318	0.510027721592855	0.632491934862502	0.270427739977816	0.295103450115374	0.87132929270954	0.461706553196458
ENSG00000237163	0	0	0	0	0	0
ENSG00000229537	0.0379023094849553	0	0	0	0	0
ENSG00000227485	0	0	0.336716433899955	0	0.1549877412818	0
ENSG00000229225	0	0	0	0	0	0
ENSG00000203605	0	0	0	0	0	0
ENSG00000224209	0.135401568850486	0.078709324856219	0.0403834743107185	0.0293788958132678	0.0371763468508906	0
ENSG00000252259	0	0	0	0	0	0
ENSG00000228734	0.0884681379712868	0.329131425941256	0.140723166204987	0	0.259094757253394	0
ENSG00000223683	0	0	0	0	0	0
ENSG00000230798	0.566181435973525	0.409575178846186	0.300201655058156	0.218396096360219	0.184240394437637	0.341693425958305
ENSG00000187140	0.0364305515423468	0	0	0	0	0
ENSG00000275836	0	0	0	0	0	0
ENSG00000252784	0.690855731975776	0	1.09891999790985	0	0.505823628365148	0
ENSG00000236674	0	0	0	0	0	0
ENSG00000088035	1.85284088233678	1.82618236323974	2.01248722324648	1.51208301650274	1.57931831563791	1.78995297106203
ENSG00000142856	0.487231098755585	0.362532929874477	0.564658471173684	0.44703388546054	0.387313201422664	0.604895634449728
ENSG00000203965	0.133229541580181	0.123914750562561	0.2013273839088	0.138756566130686	0.0780373059188869	0.2050320300222
ENSG00000264271	0	0.247136271751345	0	0.230614059792958	0.194547549371211	0
ENSG00000251720	1.26656884195559	0	0	0	0	0
ENSG00000116652	0	0.0397642608837607	0.0510047256413856	0.0371058346558572	0.0313027280563524	0.0387028278066229
ENSG00000276884	0	0	0	0	0	0
ENSG00000278287	0	0	0	0	0	0
ENSG00000277565	0	0	0	0	0	0
ENSG00000275823	0	0	0	0	0	0
ENSG00000277689	0	0	0	0	0	0
ENSG00000274199	0	0	0	0	0	0
ENSG00000079739	46.6212804503311	48.0100346190529	45.2013033328305	49.5293517430642	52.562664743386	48.182126176995
ENSG00000244256	1.99328866930716	2.08566807700971	0.990829506312164	1.72998350428291	0.729712775346444	2.25555004676302
ENSG00000185483	0.192390203841355	0.0947325038701358	0.135012509050727	0.0982213270302102	0.132576260003375	0.153672992761591
ENSG00000177452	0	0	0	0.11293770736436	0	0
ENSG00000228056	0	0	0.123348163030698	0	0	0
ENSG00000207190	0	0	0	0	0	0
ENSG00000200508	0	0	0	0	0	0.674453690453649
ENSG00000223949	0.235873429935296	0.339045302837201	0.27286952544037	0.223326030815303	0.23549914977497	0.174703297922249
ENSG00000284928	0	0	0	0.0639724743945549	0	0
ENSG00000177414	0.0413460993021411	0.0769107439835524	0	0.035884451088567	0.0605447215671016	0.0374288772721829
ENSG00000238653	0	0	0	0	0	0
ENSG00000158966	0.215111550450077	0.200071949516579	0.190094668611549	0.134836149443343	0.148748259953267	0.119002522517533
ENSG00000264470	0	0	0	0	0	0
ENSG00000162437	0.0500785044595291	0.0931544958430111	0.00995726521994102	0.0434633417468113	0.100831398735063	0.0340004661085365
ENSG00000162434	5.7142966591316	4.45322582569449	6.60187017898986	6.84927773343608	4.2102590437612	7.94994804356161
ENSG00000234784	0	0	0.25079087089229	0	0	0
ENSG00000233877	0.196367262318696	0	0	0	0.143774157933246	0
ENSG00000226891	0.10231072171369	0.169169121845049	0.0723298128766396	0.0493310554231759	0.158140820236823	0.010290841649405
ENSG00000185031	0.0513473854846861	0.14327224402882	0.0408382431655689	0	0.0375949994055178	0.0464826192069407
ENSG00000272506	0.368903546200657	0.228741015277944	0.0978003234385793	0	0	0.222635198790525
ENSG00000212257	0	0.660569847858735	2.25946167794549	0	1.56001679776167	0
ENSG00000265996	0	0	0	0	0	0
ENSG00000199135	0	0	0	0	0	0
ENSG00000231485	0	0	0	0	0	0.22191702072991
ENSG00000235804	0	0	0	0	0	0
ENSG00000234496	0	0	0	0.295765117043884	0	0
ENSG00000162433	0.992797429561388	0.820787237719431	1.11661176879201	1.54053113418305	1.68140633392954	1.27094202951677
ENSG00000231622	0	0	0.706907600994643	0	0	0
ENSG00000116675	2.81945436776999	2.41904971894888	3.29407353414307	2.83588304704272	1.94430048694283	3.73946455121238
ENSG00000229294	0.148426036166671	0	0	0	0	0.268727642290126
ENSG00000234144	0	0	0	0	0	0
ENSG00000222624	0	0.370057454036045	0	0	0	0
ENSG00000213625	20.5911153721785	18.2337207364742	21.1778691596433	19.2564721525877	16.9461057087388	19.7437077465509
ENSG00000116678	0.307452067176555	0.285956446012374	0.478421634973947	0.417660925176482	0.386596950790953	0.441687086993656
ENSG00000237852	0.359310309774635	0.334189001044372	0.285771157848898	0	0.394614178157208	0.487902669689874
ENSG00000224570	0.0422894438048611	0.0393327622264244	0	0.0367031836954848	0.0309630490373769	0
ENSG00000285079	0	0.0610371102943736	0.0521939549957185	0	0	0
ENSG00000239319	0.772821666277987	0.718789563263234	1.0244169472041	0.447156753225669	0.56583660122203	0
ENSG00000184588	0.0879154679747054	0.0817688266090753	0.0279688106825738	0.0457813195979543	0.0514952328738235	0
ENSG00000227466	0	0	0	0	0	0
ENSG00000223152	0	0	0	0	0	0
ENSG00000118473	0.0870410963260499	0.215881565244661	0.109608800020597	0.107019715444628	0.111525492175574	0.0656621899649443
ENSG00000264720	0	0	0	0	0	0
ENSG00000248458	0	0	0	0	0.0481320061593134	0
ENSG00000152760	0	0	0	0	0.017948580361344	0
ENSG00000172410	0	0	0	0	0	0
ENSG00000152763	0.0113356399936359	0.031629314015909	0.00901560260815065	0.029514746912643	0.0331984481623904	0.0205233521558091
ENSG00000231080	0.0882626370700759	0	0	0	0.0646232277818424	0
ENSG00000198160	3.23340190282873	2.52889740376911	3.9305019627889	3.44407449722466	2.37412443967348	3.96650185607782
ENSG00000116704	0.394646571982267	0.183527357925049	0.382535442310392	0.192664910713105	0.180592661863571	0.290271208549672
ENSG00000203963	0.0907934653731605	0.168891215581564	0.0722109914994528	0.0525333501400128	0.0775555941539555	0.0136985815265377
ENSG00000252433	0	0	0	0	0	0
ENSG00000275678	0.0969312889251727	0.0901543032154141	0.0256975339647287	0.0560847118203964	0.0473134346259918	0.0292492671880409
ENSG00000162594	0.0697834072702804	0.0649044754094441	0.129502356656043	0.0403768724216628	0.0510932957944594	0.0842292946755705
ENSG00000253074	0	0	1.1623192285585	0	0	0
ENSG00000252116	0	0	0	0	0.441592056509257	0
ENSG00000228523	0	0	0	0.090598380632948	0	0.0944976324536706
ENSG00000081985	0.257723707384135	0.143822917361059	0.163980827180761	0.16403161476569	0.113218492444381	0.0933225545009344
ENSG00000142864	28.8492569473053	27.605726838876	29.9132150811978	27.1521316673377	25.8559167615468	29.1183694774568
ENSG00000223263	1.44750724794925	6.73152130675092	3.45374856485954	4.39704140671907	1.58973140343332	0.655183585012116
ENSG00000235200	0	0	0	0	0.0691187566710141	0
ENSG00000207504	0	0	0	0	0	0
ENSG00000238139	0	0	0	0	0	0
ENSG00000242482	0	0	0	0	0	0
ENSG00000232048	0.0884681379712868	0.246848569455942	0	0	0	0
ENSG00000116717	16.9324766401603	19.7797408334423	14.8983595656701	10.5516242553698	10.030905496289	11.9367545853222
ENSG00000172380	46.1530822299397	41.5647216334923	49.5909748421725	43.0442802399923	34.6399242193923	50.6345679792863
ENSG00000238778	4.98322167326789	0	0	0	0.912140969183055	1.12777502338151
ENSG00000232284	0.175455423993848	0.142789845900777	0.174431745699977	0.266487357982974	0.144521036675757	0.238248576368042
ENSG00000235055	0	0	0	0	0	0.0760998633033984
ENSG00000162595	0	0	0	0	0	0
ENSG00000228431	0.196875985796206	0.366222661766242	0	0.170869484717062	0.14414662984499	0
ENSG00000116729	9.06352015344367	8.69871012452149	9.54823529175199	10.0947963376455	10.8567022673495	10.0366677623472
ENSG00000234383	0	0.106287178527646	0.0908881201278827	0.148772077670946	0.0836700738649118	0.103450039738755
ENSG00000221203	0	0	0.649898923495075	0	0	0
ENSG00000229133	0.130574107418102	0.121444972029011	0.207699655962344	0	0	0
ENSG00000225242	0	0	0	0	0	0
ENSG00000237622	0	0	0	0.391428018402292	0	0
ENSG00000229440	0	0	0	0	0	0
ENSG00000116745	0.116466100409709	0.189565829902756	0.0463146359272352	0	0	0.105431841266318
ENSG00000024526	0.411892306327021	0.38309470851428	0.429963617068388	0.357483041196673	0.131939090054595	0.45443373655566
ENSG00000233589	0	0	0	0	0	0
ENSG00000234264	0.0609415641678712	0	0	0.0528914363278156	0.0446195662551454	0
ENSG00000225167	0.257607222092662	0	0.20488338944082	0	0	0
ENSG00000285041	0.0864880089347519	0.134068614796822	0.0917156295675903	0.125105502846711	0.0633238988469268	0.0782939413045586
ENSG00000285407	0.0811325236839879	0.0754601142927594	0.172072882234995	0.0704152538442556	0.0198009249537958	0.0734458467184401
ENSG00000285473	0	0	0	0	0	0
ENSG00000223883	0	0	0	0	0.0887409874324822	0
ENSG00000235446	0	0	0	0.0648531180932017	0	0
ENSG00000229639	0	0	0	0	0	0
ENSG00000033122	0.0674258597273655	0.0578877753651799	0.0948767265462712	0.0630206589824601	0.0455696962491125	0.0845138531035285
ENSG00000270615	0.0525184039511647	0	0	0	0.0384523836352221	0
ENSG00000240692	0	0	0	0	0	0
ENSG00000229359	0	0.070964833053097	0.182049999653741	0	0.0558640553415325	0
ENSG00000237919	0	0.0745579891570513	0	0	0.117385230211321	0
ENSG00000066557	1.58101519800282	1.66654168273931	1.71849139756361	1.41790863670206	1.06110712607807	1.83674039002183
ENSG00000244389	0	0.237983076501295	0.610511109949919	0.222072798319145	0.562026253739054	0
ENSG00000116754	16.0185904760959	14.3480791691162	18.4396259533617	14.5409064341164	11.5313220883999	17.2371354718489
ENSG00000228988	0.665156503434008	0.618651848760478	0.925785993862787	0.144323022102377	0	0.150534521720508
ENSG00000118454	11.4115234073909	8.98317489727892	12.0091986278658	11.2103025200683	8.43993418645396	13.0701639434463
ENSG00000197568	4.85068918195758	5.72619999866414	3.75898984555089	5.12748281880089	3.55152760341487	3.88445587022322
ENSG00000226088	0.528654820990159	0	0.315342260269784	0.114705428001367	0	0.239284439743555
ENSG00000116761	16.4643455926124	16.6308173460905	18.0520598662449	16.1200565242187	14.8666886630105	18.0107633394383
ENSG00000278636	0.268530496527687	1.49853654531911	1.06785512164385	0.233058731804898	0	0.729267947981684
ENSG00000271992	1.79385286628903	1.21340727417828	1.03760686497926	2.54764201676856	0.83580299107546	2.36203524210377
ENSG00000233020	0	0.0730930441787845	0	0.068206433403088	0	0
ENSG00000237033	0	0	0	0	0	0
ENSG00000229051	0	0.0338834965104912	0.0289744007119089	0	0	0.0329790395140327
ENSG00000226208	1.05547403496299	1.14529355566248	0.27981759206038	0.458025146533237	0.3863930494456	0.477738030738001
ENSG00000050628	1.70835246268122	1.17154830574345	1.9097050621504	1.98147002167492	2.00013341911299	2.1522709500398
ENSG00000235782	0	0.283101363368029	0.242085179779874	0	0.222859542537382	0
ENSG00000269933	0.117094191860301	0.108907509585338	0.093128813382191	0.304879604472047	0	0.106000425926459
ENSG00000235079	0	0.219279132536354	0.250012822688902	0.136412866806176	0.0575393992969662	0.14228392228805
ENSG00000132485	10.4562322582434	8.42282783174972	13.3518889792112	12.0471713286435	9.55016892569248	12.4278865084113
ENSG00000207721	2.6509580413024	3.28748714980859	6.32517905773695	4.60155496051996	3.23491855349804	7.19940102135407
ENSG00000229956	0.0102128921539222	0.0474942707437741	0.0243679343710692	0.0177276229272372	0.029910280403261	0.00924529988257925
ENSG00000226324	0	0	0	0	0.667687189441996	0.275177105705089
ENSG00000172260	0.0340119933689402	0.0369063714789044	0.0135254214273554	0.0295191501271607	0.0124512753513724	0.0256580174646696
ENSG00000231985	0	0	0	0	0	0
ENSG00000271618	0	0	0	0	0	0
ENSG00000228853	0	0	0	0	0	0.128828233008
ENSG00000233994	0	0.116251601514613	0.0994088813898717	0.216959279936796	0.0915141432897473	0.113148480964263
ENSG00000227207	0	0	0	0	0	0
ENSG00000212366	0	0	0	0	0	0
ENSG00000225087	0	0	0	0.132175593388349	0	0
ENSG00000227016	0	0	0	0.0477247620121463	0	0.0497787817845674
ENSG00000285808	0	0	0	0	0	0
ENSG00000280317	0	0.234820510700613	0.401598670332505	0	0.184852488771317	0
ENSG00000229636	0	0.0474050796250065	0	0	0.0746352771564941	0
ENSG00000251825	0	0	0	0	0	0
ENSG00000233973	0.0327985025970373	0	0	0	0	0
ENSG00000223479	0	0	0	0	0	0
ENSG00000200601	0	0	0	0	0	0
ENSG00000285778	0	0	0	0	0	0
ENSG00000252005	0	0	0	0	1.02092842422324	0
ENSG00000162620	0.0347044779163536	0.0484171529084722	0.0207011987276089	0.00753004008457428	0.00635239172510176	0.0314164979683855
ENSG00000254685	0.490871177982788	0.338186477133419	0.462703157014675	0.410250274789579	0.239600666067702	0.411449021688231
ENSG00000259030	0.0537549427669106	0.00714237810437395	0.00610757880810853	0.0333243841455063	0.0618478769524889	0.0417103535325013
ENSG00000116783	0	0	0.0128079253835647	0	0	0
ENSG00000237324	0.161919312181823	0.25099777599746	0.214632812091768	0	0.118552412898082	0
ENSG00000233894	0	0.0781005234484913	0	0	0	0
ENSG00000162621	0	0.0366317562689218	0	0	0	0
ENSG00000178965	0.0173127077155337	0.0483068507034181	0.013769358670701	0.0150257708396825	0.0443654395536125	0
ENSG00000234497	0	0.0131597418955287	0.0225062743939832	0	0.010359448728387	0.012808467031516
ENSG00000272864	0.26900577174278	0	0.106974513070871	0	0	0.121759781285437
ENSG00000116791	6.38090251345068	5.34649225942555	5.99227489680343	6.57134339976009	6.30638859060882	6.29842334967584
ENSG00000162623	1.34998238787294	1.17903703997143	1.38793405281942	1.02877051976963	0.952254620990715	1.26679235187026
ENSG00000229943	0.224171476452317	1.04249223777116	0.178290855118118	0	0.164131560826449	0.202932968809062
ENSG00000261213	0	0.0501283501566558	0	0	0	0
ENSG00000224127	0	0	0	0	0	0
ENSG00000162624	0.0955420298181234	0.124407044517524	0.0303950716042454	0	0.0559623828213893	0
ENSG00000224149	0	0	0	0	0	0
ENSG00000206999	0	0	0	0	0	0
ENSG00000137968	0.144773704748059	0.145872782722893	0.249476995874122	0.136120507113862	0.0618327026259985	0.251193579584737
ENSG00000224493	0	0.105493990628186	0	0	0	0
ENSG00000252338	0	0	0	0	0	0
ENSG00000213579	0	0	0	0	0	0
ENSG00000230863	0.563180216895491	0.752970076693074	0.671873273386293	0.733179669485348	0.489657889431756	0.477959308195499
ENSG00000117054	2.12904317150804	2.11318821703669	2.33776102419669	1.94433254760837	1.45412395777144	2.11431290710057
ENSG00000181227	0.112251300616448	0.156604816220572	0.133915657056962	0.146135054137635	0.123280500266247	0.101616361043238
[truncated: 59,756 more rows]
